# Supplementary material for: Stromal heterogeneity may explain increased incidence of metaplastic breast cancer in women of African descent
Source: Nat Commun. 2023 Sep 14;14:5683. doi: 10.1038/s41467-023-41473-6 (PMC10502140; doi:10.1038/s41467-023-41473-6)
Supplement: Supplementary file 4 — Source Data [file 41467_2023_41473_MOESM4_ESM.xlsx]

## Sheet: Figure 1
Figure 1a		Race is self-reported.
KTB numbers	#missing	Africa	America	Central/South Asia	East Asia	Europe	Middle Est	Oceania	Self-report race on KTB questionnaire
KTB40	0	0.659	0.008	0.029	0.025	0.127	0.141	0.011	African-American
KTB42	0	0.873	0.013	0.011	0.021	0.009	0.014	0.059	African-American/Hispanic
KTB32	-2	0.621	0.003	0.012	0.006	0.212	0.139	0.006	African-American
KTB53	0	0.772	0.004	0.028	0.005	0.083	0.103	0.006	African-American
KTB57	0	0.809	0.002	0.03	0.004	0.086	0.064	0.004	African-American
KTB59	0	0.959	0.006	0.006	0.009	0.005	0.006	0.009	African-American
Figure 1c
		PROCR+/EpCAM- cells
		KTB40	KTB42	KTB32	KTB53	KTB57	KTB59
	Data 1	98.2	97.1	96.1	95	79.9	96.3
	Data 2	93.6	92.8	94.5	94	81.5	98
	Data 3	94.9	96.5	95.8	92.7	75.5	95.7
Figure 1d
		ZEB1 expression
		KTB34	KTB39	KTB40	KTB42	KTB32	KTB53	KTB57	KTB59
	Data 1	3.11889	1	1523.8	1591.98	1032.62	845.234	1152.74	1206.73
	Data 2	26.6201	8.44716	2015.37	1239.1	937.214	860.147	1383.28	1015.2
	Data 3	26.6201	8.44716	2195.37	1716.82	1046.98	985.584	1334.36	1339.41
Figure 1f
		PDGFRα + cells
		KTB40	KTB42	KTB32	KTB53	KTB57	KTB59
	Data 1	74.6	88.3	89.1	94.9	83	98.5
	Data 2	62.4	89	89.4	97.2	78	99
	Data 3	69.4	90.1	90.2	97.4	74.8	98.3

## Sheet: Figure 2
Figure 2b
		Quantification of adipogenic differentiation assay
		34-Ctrl	34-Ad Diff		39-Ctrl	39-Ad Diff		32-Ctrl	32-Ad Diff		40-Ctrl	40-Ad Diff		42-Ctrl	42-Ad Diff		53-Ctrl	53-Ad Diff		57-Ctrl	57-Ad Diff		59-Ctrl	59-Ad Diff
	Data 1	5.71429	14.2857		5.71429	22.1429		41.4286	974.286		55.7143	1110		34.2857	454.286		32.1429	488.571		41.4286	1029.29		58.5714	1612.14
	Data 2	5	17.8571		4.28571	22.1429		47.1429	1051.43		69.2857	1211.43		37.1429	490.714		38.5714	529.286		37.1429	1130.71		42.1429	1685.71
	Data 3	1.42857	17.8571		5	30.7143		39.2857	1072.86		69.2857	1257.86		32.1429	497.143		32.8571	540.714		39.2857	1144.29		54.2857	1686.43
Figure 2c
		PPARG expression
		Data 1	Data 2	Data 3
	KTB34-Control	5.7395	5.55862	5.21689
	KTB34-Adipocyte diff	15.8008	16.127	12.5623
	KTB39-Control	6.25389	6.22251	5.90728
	KTB39-Adipocyte diff	11.7304	11.7502	11.4508
	KTB32-Control	7.32805	6.99703	7.16254
	KTB32-Adipocyte diff	58.3031	57.5534	57.9283
	KTB40-Control	17.3207	15.2042	16.2625
	KTB40-Adipocyte diff	86.6093	84.6151	85.6122
	KTB42-Control	14.88	15	15.24
	KTB42-Adipocyte diff	23.9379	27.8782	25.908
	KTB53-Control	6.99758	6.65135	6.60724
	KTB53-Adipocyte diff	162.507	162.329	157.998
	KTB57-Control	1	1	1
	KTB57-Adipocyte diff	82.7367	130.254	106.495
	KTB59-Control	3.78758	3.79884	4
	KTB59-Adipocyte diff	305.77	307.458	282.062
Figure 2d
		RUNX1 expression
		Data 1	Data 2	Data 3
	KTB34-Control	4.52571	2.08415	1.97188
	KTB34-Adipocyte diff	4.69038	2.03105	2.12981
	KTB39-Control	4.32602	1.84578	1.59267
	KTB39-Adipocyte diff	4.96257	1.95898	2.02837
	KTB32-Control	3.26939	1.67358	2.47148
	KTB32-Adipocyte diff	7.11178	3.03568	5.07373
	KTB40-Control	1	1	1.06708
	KTB40-Adipocyte diff	4.15405	4.83058	4.49232
	KTB42-Control	1.99872	2.06773	2.03322
	KTB42-Adipocyte diff	5.55442	4.65408	5.10425
	KTB53-Control	2.29457	1	1
	KTB53-Adipocyte diff	8.0264	3.36209	3.04706
	KTB57-Control	1	0.406069	0.703035
	KTB57-Adipocyte diff	5.60858	3.2115	4.41004
	KTB59-Control	3.8816	1.65257	1.47671
	KTB59-Adipocyte diff	8.88504	3.5842	3.35552
Figure 2f
		Quantification of osteogenic differentiation assay
		34-Ctrl	34-Ost Diff		39-Ctrl	39-Ost Diff		32-Ctrl	32-Ost Diff		40-Ctrl	40-Ost Diff		42-Ctrl	42-Ost Diff		53-Ctrl	53-Ost Diff		57-Ctrl	57-Ost Diff		59-Ctrl	59-Ost Diff
	Data 1	25.7143	69.2857		29.2857	141.429		20.7143	712.143		23.5714	2055		15	498.571		11.4286	330.714		23.5714	427.143		25.7143	1745
	Data 2	30	80		30.7143	140		21.4286	712.143		21.4286	2025.71		16.4286	500		17.1429	356.429		20	447.857		20	1762.14
	Data 3	25.7143	68.5714		32.8571	140		15	712.857		18.5714	2057.14		16.4286	499.286		18.5714	356.429		16.4286	446.429		20.7143	1770.71

## Sheet: Figure 3
Figure 3b
		CD105high/CD26- cells
		KTB40	KTB42	KTB32	KTB53	KTB57	KTB59
	Data 1	91.4	64.1	76.3	43	22.4	35.4
	Data 2	94.2	69.1	77.5	52.4	37.4	32.6
	Data 3	86.7	49	65.3	39.4	16	21.1
Figure 3c
		CD105high/CD26low cells
		KTB40	KTB42	KTB32	KTB53	KTB57	KTB59
	Data 1	8.51	35.9	23.5	57	77.6	64.6
	Data 2	5.78	30.7	22.4	47.6	62.2	67.3
	Data 3	13.2	50.9	34.6	60.6	83.9	78.9
Figure 3e
		CD90-/CD73high cells
		KTB40	KTB42	KTB32	KTB53	KTB57	KTB59
	Data 1	13.8	0.011	1.13	0.18	1.68	0.4
	Data 2	13.6	0	0.91	0.15	2.53	0.84
	Data 3	15.3	0.034	1.29	0.28	2.31	1.26
Figure 3f
		CD90low/CD73high cells
		KTB40	KTB42	KTB32	KTB53	KTB57	KTB59
	Data 1	63.3	10.1	29.6	16	25.4	36.8
	Data 2	64.8	7.44	23.1	9.47	32.9	43.2
	Data 3	63.4	10	26.8	14.7	29.3	46.1
Figure 3g
		CD90high/CD73high cells
		KTB40	KTB42	KTB32	KTB53	KTB57	KTB59
	Data 1	18.7	85.5	63.7	80.6	68.5	58.3
	Data 2	18.1	89.6	72	87.8	60.1	51.1
	Data 3	17.5	86.3	67.3	81.8	63.3	47.7
Figure 3i
		CD44high/CD24low cells
		KTB40	KTB42	KTB32	KTB53	KTB57	KTB59
	Data 1	99.2	98.1	98.3	99.3	95.1	97.9
	Data 2	99.4	97.7	93.2	98.9	96.8	94.3
	Data 3	99.4	97.9	95.1	98.5	95.5	95.3
Figure 3k
		CD10+ cells
		KTB40	KTB42	KTB32	KTB53	KTB57	KTB59
	Data 1	100	100	99.5	95	100	99
	Data 2	100	100	100	85.3	96.2	99.5
	Data 3	100	100	100	94.2	99.5	99.94

## Sheet: Figure 4
Figure 4c,d,e		Race is self-reported.
type	Case_Number	Path_Score	Positivity	H_Score	Race
Normal	K102428	1	0.1948	31.2571	Caucasian
Normal	K102432	2	0.219643	41.8726	Caucasian
Normal	K102475	2	0.2418	45.1472	Caucasian
Normal	K102500	2	0.204846	35.0207	Caucasian
Normal	K102511	3	0.382591	80.2287	African American
Normal	K102518	2	0.241708	42.5519	Caucasian
Normal	K102522	1	0.150399	23.1195	Caucasian
Normal	K102546	1	0.1645	27.8658	Caucasian
Normal	K102561	2	0.235	42.0414	Caucasian
Normal	K102572	2	0.2468	43.8232	Caucasian
Normal	K102573	1	0.0733818	12.3207	Caucasian
Normal	K102602	1	0.090146	15.0936	Caucasian
Normal	K102626	3	0.2992	51.6772	Caucasian
Normal	K102639	1	0.123575	20.6802	Caucasian
Normal	K102664	3	0.31718	57.8273	Caucasian
Normal	K104182	3	0.3108	51.9894	Caucasian
Normal	K104342	3	0.3597	62.9578	Caucasian
Normal	K104363	2	0.207362	39.205	Caucasian
Normal	K104364	2	0.2023	36.807	Caucasian
Normal	K104377	+/-	0.063387	10.6159	Caucasian
Normal	K104420	1	0.173878	31.7903	Caucasian
Normal	K104514	1	0.18587	31.2448	Caucasian
Normal	K104529	3	0.3181	55.543	Caucasian
Normal	K104651	1	0.1233	20.8197	Caucasian
Normal	K104667	2	0.25628	49.4083	Caucasian
Normal	K104668	1	0.1964	32.1674	Caucasian
Normal	K104677	1	0.1743	27.8644	Caucasian
Normal	K104687	1	0.115	17.9718	Caucasian
Normal	K104710	2	0.282	42.7337	Caucasian
Normal	K104712	1	0.1366	21.5883	Caucasian
Normal	K104713	2	0.2408	40.2759	Caucasian
Normal	K104740	1	0.0821612	12.9399	Caucasian
Normal	K104751	1	0.116272	18.4795	Caucasian
Normal	K104763	1	0.1126	17.8629	Caucasian
Normal	K104766	1	0.1689	30.3376	Caucasian
Normal	K104772	1	0.156294	27.1086	Caucasian
Normal	K104776	+/-	0.0588	10.4094	Caucasian
Normal	K104808	2	0.23537	40.454	Caucasian
Normal	K104841	1	0.11364	20.402	Caucasian
Normal	K104900	+/-	0.1208	16.6306	Caucasian
Normal	K104923	+/-	0.085	12.9046	Caucasian
Normal	K105004	+/-	0.0948	14.0615	Caucasian
Normal	K105014	Neg	0.17512	26.9055	Caucasian
Normal	K105020	+/-	0.0978	14.7479	Caucasian
Normal	K105116	1	0.1264	22.1238	Caucasian
Normal	K105126	3	0.403777	90.1687	African American
Normal	K105138	2	0.2535	43.167	Caucasian
Normal	K105146	3	0.3487	64.6979	Caucasian
Normal	K105150	+/-	0.0427914	7.4913	Caucasian
Normal	K105282	1	0.185	34.0919	Caucasian
Normal	K105302	1	0.097114	17.6222	Caucasian
Normal	K105314	3	0.307	60.3834	Caucasian
Normal	K105364	2	0.2611	51.604	Caucasian
Normal	K105429	3	0.347628	76.138	African American
Normal	K105449	3	0.426292	95.0987	African American
Normal	K105458	3	0.346861	75.7737	African American
Normal	K105482	3	0.3031	55.1715	Caucasian
Normal	K105492	3	0.317623	69.6344	African American
Normal	K105513	2	0.217461	37.7902	Caucasian
Normal	K105517	2	0.267701	56.4067	African American
Normal	K105557	2	0.247399	47.6594	African American
Normal	K105567	2	0.283495	56.7046	Caucasian
Normal	K105572	3	0.4004	80.1319	Caucasian
Normal	K105583	2	0.257716	53.6556	African American
Normal	K105612	3	0.333871	71.3753	African American
Normal	K105617	1	0.156648	28.313	Caucasian
Normal	K105627	2	0.263377	50.974	Caucasian
Normal	K105633	2	0.1935	33.4145	Caucasian
Normal	K105643	1	0.1428	24.5579	Caucasian
Normal	K105673	2	0.2567	48.0356	Caucasian
Normal	K105686	1	0.163233	29.5195	Caucasian
Normal	K105688	1	0.1482	27.2716	Caucasian
Normal	K105692	1	0.1783	30.401	Caucasian
Normal	K105697	2	0.2349	41.385	Caucasian
Normal	K105704	1	0.0900239	15.8976	Caucasian
Normal	K105720	2	0.199044	38.4652	African American
Normal	K105726	1	0.122971	24.167	Caucasian
Normal	K105738	2	0.211493	37.1286	Caucasian
Normal	K105755	2	0.2481	53.5599	Caucasian
Normal	K105814	1	0.131366	22.3578	Caucasian
Normal	K105830	1	0.146111	27.9731	Caucasian
Normal	K105876	3	0.518686	112.998	African American
Normal	K105886	1	0.0720194	13.7428	Caucasian
Normal	K105897	1	0.0619067	12.0583	Caucasian
Normal	K105914	1	0.1502	24.3737	Caucasian
Normal	K105937	2	0.2747	53.4087	Caucasian
Normal	K105987	3	0.4	76.9531	Caucasian
Normal	K105994	2	0.2231	42.1362	Caucasian
Normal	K106000	1	0.1388	21.8965	Caucasian
Normal	K106005	+/-	0.113352	17.008	Caucasian
Normal	K106017	1	0.118888	22.2297	Caucasian
Normal	K106091	1	0.097447	15.5085	Caucasian
Normal	K106094	1	0.1014	14.1727	Caucasian
Normal	K106107	1	0.15341	25.4058	Caucasian
Normal	K106134	+/-	0.0733	11.1676	Caucasian
Normal	K106162	2	0.3781	62.1084	Caucasian
Normal	K106291	1	0.157388	28.5568	Caucasian
Normal	K106301	1	0.0874835	15.0625	Caucasian
Normal	K106432	1	0.10667	18.5159	Caucasian
Normal	K106455	2	0.2807	49.8842	Caucasian
Normal	K106540	3	0.441155	98.6766	African American
Normal	K106585	3	0.408099	83.4977	Caucasian
Normal	K106591	1	0.096461	15.9034	Caucasian
Normal	K106607	1	0.188253	32.8519	Caucasian
Normal	K106662	2	0.2821	53.5347	Caucasian
Normal	K106707	3	0.550666	127.651	African American
Normal	K106713	1	0.15568	26.6708	Caucasian
Normal	K106725	+/-	0.0726938	11.6164	Caucasian
Normal	K106731	2	0.279269	56.7721	African American
Normal	K106790	3	0.401188	87.57	African American
Normal	K106867	2	0.22238	48.1546	African American
Normal	K106955	2	0.2182	40.5104	Caucasian
Normal	K106983	3	0.512778	102.814	African American
Normal	K106988	+/-	0.057175	10.2296	Caucasian
Normal	K107036	1	0.21459	36.2539	African American
Normal	K107044	1	0.224466	31.3468	Caucasian
Normal	K107069	+/-	0.0664	10.418	Caucasian
Normal	K107071	1	0.1199	18.7676	Caucasian
Normal	K107142	1	0.1683	25.0167	Caucasian
Normal	K107170	1	0.1363	19.4701	Caucasian
Normal	K107176	1	0.116512	18.7655	Caucasian
Normal	K107212	1	0.100108	12.4685	Caucasian
Normal	K107227	2	0.319903	54.7802	African American
Normal	K107264	1	0.1488	22.7802	Caucasian
Normal	K107339	+/-	0.087805	12.9537	Caucasian
Normal	K107380	1	0.11282	17.3264	Caucasian
Normal	K107398	1	0.1304	21.3114	Caucasian
Normal	K107509	1	0.14224	20.0981	Caucasian
Normal	K107545	+/-	0.0683079	10.4751	Caucasian
Normal	K107564	+/-	0.0675934	11.0218	Caucasian
Normal	K107663	1	0.1134	18.545	Caucasian
Normal	K107747	Neg	0.0581778	6.67966	Caucasian
Normal	K107886	1	0.1339	19.7066	Caucasian
Normal	K107898	3	0.368177	60.7748	African American
Normal	K107931	2	0.233449	36.2463	Caucasian
Normal	K107975	+/-	0.0899466	16.6023	African American
Normal	K108029	1	0.1392	19.6658	Caucasian
Normal	K108035	1	0.1085	16.673	Caucasian
Normal	K108064	+/-	0.08855	12.5395	Caucasian
Normal	K108071	2	0.232229	31.8069	Caucasian
Normal	K108083	2	0.268549	52.233	African American
Normal	K108158	+/-	0.1027	15.6922	Caucasian
Normal	K108310	1	0.1465	25.057	Caucasian
Normal	K108481	1	0.1133	17.1274	Caucasian
Normal	K108518	+/-	0.0693194	10.4983	Caucasian
Normal	K108527	1	0.123549	18.6243	Caucasian
Normal	K108544	1	0.1475	22.1187	Caucasian
Normal	K108582	+/-	0.112529	15.6813	Caucasian
Normal	K108647	1	0.194977	30.4004	African American
Normal	K108669	+/-	0.0874737	12.5485	Caucasian
Normal	K108700	Neg	0.06772	10.0882	Caucasian
Normal	K108712	1	0.138792	21.2048	Caucasian
Normal	K108734	+/-	0.0554993	10.4622	African American
Normal	K108801	3	0.396252	74.2715	African American
Normal	K108875	2	0.296103	47.2787	African American
Normal	K108912	1	0.170944	29.3955	African American
Normal	K108980	1	0.164867	28.8315	African American
Normal	K108986	2	0.257384	42.8634	African American
Normal	K109004	+/-	0.0816045	10.4225	Caucasian
Normal	K109137	1	0.188526	29.6128	African American
Tumor	108195	1	0.15761	29.3169	African American
Tumor	EH1903-05	2	0.276999	62.3689	African American
Tumor	EH1910-01	2	0.202546	41.8907	African American
Tumor	MH0107-02	3	0.684683	155.023	Caucasian
Tumor	MH0108-19	3	0.394552	68.0113	African American
Tumor	MH0111-09	3	0.51881	101.41	African American
Tumor	MH0201-35	3	0.735417	150.842	African American
Tumor	MH0201-46	3	0.487896	95.915	African American
Tumor	MH0201-48	3	0.527199	87.5042	African American
Tumor	MH0201-55	2	0.315761	56.7175	Caucasian
Tumor	MH020146	3	0.456056	80.8214	African American
Tumor	MH0202-11	1	0.188996	38.0313	African American
Tumor	MH0203-13	2	0.231127	46.2008	Caucasian
Tumor	MH0209-10	3	0.433957	91.7728	Caucasian
Tumor	MH0210-11	3	0.63084	106.446	African American
Tumor	MH0302-11	3	0.497262	79.8787	African American
Tumor	MH0303-22	3	0.519906	110.865	Caucasian
Tumor	MH0303-25	2	0.282421	50.0377	Caucasian
Tumor	MH0307-24	3	0.371501	65.9857	African American
Tumor	MH0404-05	3	0.385905	69.0981	African American
Tumor	MH0408-06	2	0.281504	57.792	Caucasian
Tumor	MH0408-09	2	0.235769	50.9132	Caucasian
Tumor	MH0409-24	1	0.1632	33.3941	Caucasian
Tumor	UH0107-13	3	0.449731	78.7114	Caucasian
Tumor	UH0110-52	2	0.39173	78.6572	Caucasian
Tumor	UH0203-03A	3	0.708902	150.901	Caucasian
Tumor	UH0207-40	3	0.471601	81.7174	Caucasian
Tumor	UH0306-21	3	0.722794	146.287	Caucasian
Tumor	UH0311-07	2	0.214371	40.7165	Caucasian
Tumor	UH0508-30	3	0.472336	86.2706	Caucasian
Tumor	UH0508-83	3	0.743062	164.544	Caucasian
Tumor	UH0509-74	2	0.280665	47.9551	African American
Tumor	UH0511-29	3	0.614823	118.811	African American
Tumor	UH0601-82	3	0.395665	63.2439	Caucasian
Tumor	UH0602-64	3	0.838189	184.898	African American
Tumor	UH0602-68	3	0.564964	136.062	Caucasian
Tumor	UH0607-18 #1	3	0.558584	99.2157	Caucasian
Tumor	UH0608-20 #2	3	0.613381	111.106	Caucasian
Tumor	UH0609-40	3	0.49326	91.1264	Caucasian
Tumor	UH0701-15	2	0.199295	37.2767	Caucasian
Tumor	UH0703-43	3	0.506094	85.6784	Caucasian
Tumor	UH0704-23	3	0.359711	61.6185	Caucasian
Tumor	UH0705-82 #1	3	0.3894	71.5153	Caucasian
Tumor	UH0707-100	3	0.460611	90.4143	Caucasian
Tumor	UH0708-69	2	0.244039	37.1146	Caucasian
Tumor	UH0709-41	3	0.692684	132.42	African American
Tumor	UH0709-46	3	0.572504	100.191	African American
Tumor	UH0711-22 #2	3	0.708846	132.99	Caucasian
Tumor	UH0712-01	3	0.395417	72.9515	Caucasian
Tumor	UH0801-19 #1	3	0.614576	117.349	African American
Tumor	UH0801-69	2	0.290437	49.3188	Caucasian
Tumor	UH0802-20	2	0.248004	45.2105	African American
Tumor	UH0805-68	3	0.485677	93.4164	African American
Tumor	UH0807-07	3	0.599794	120.489	Caucasian
Tumor	UH0906-58	3	0.44203	82.7617	African American
Tumor	UH1001-78 #1	3	0.463427	95.6207	Caucasian
Tumor	UH1002-04	3	0.514199	98.4055	Caucasian
Tumor	UH1003-33	3	0.647595	125.013	African American
Tumor	UH1003-66	2	0.288519	54.7161	Caucasian
Tumor	UH1005-36	3	0.362168	59.4029	Caucasian
Tumor	UH1006-32	3	0.370166	57.3118	Caucasian
Tumor	UH1010-67	3	0.348054	70.8249	Caucasian
Tumor	UH1011-62	2	0.226392	37.7395	Caucasian
Tumor	UH1012-21	3	0.33744	59.8747	Caucasian
Tumor	UH1102-02	3	0.530105	93.2916	Caucasian
Tumor	UH1102-26	3	0.428123	86.6593	Caucasian
Tumor	UH1106-48	2	0.236915	44.4222	Caucasian
Tumor	UH1107-10	3	0.455074	81.2447	Caucasian
Tumor	UH1108-59	3	0.503348	95.2322	Caucasian
Tumor	UH1110-21	2	0.247336	47.8832	Caucasian
Tumor	UH1110-34 #2	3	0.700687	131.537	Caucasian
Tumor	UH1204-51	3	0.61152	129.934	Caucasian
Tumor	UH1207-02	3	0.558196	117.133	African American
Tumor	UH1211-24	3	0.382347	73.9844	Caucasian
Tumor	UH1301-47	3	0.410871	84.0671	African American
Tumor	UH1304-37	3	0.409298	86.394	Caucasian
Tumor	UH1304-65	2	0.217395	45.7491	Caucasian
Tumor	UH1305-75	3	0.50101	105.709	Caucasian
Tumor	UH1306-06	3	0.44459	82.5124	African American
Tumor	UH1308-09	3	0.596758	117.086	Caucasian
Tumor	UH1308-15	3	0.419063	74.7116	African American
Tumor	UH1308-25	2	0.247257	41.5979	African American
Tumor	UH1308-46	3	0.366519	74.4757	Caucasian
Tumor	UH1310-21	3	0.431867	82.5741	African American
Tumor	UH1310-66	3	0.622467	129.445	Caucasian
Tumor	UH1311-10	3	0.669719	150.305	African American
Tumor	UH1311-66 #1	3	0.668043	140.417	Caucasian
Tumor	UH1402-17	3	0.512015	78.9259	African American
Tumor	UH1405-46	3	0.520801	104.477	Caucasian
Tumor	UH1406-39	3	0.65115	131.074	African American
Tumor	UH1407-71	3	0.657686	126.96	Caucasian
Tumor	UH1408-26	2	0.283531	53.0623	African American
Tumor	UH1411-04	3	0.4618	103.289	African American
Tumor	UH1503-03	3	0.443529	83.2845	African American
Tumor	UH1505-20	2	0.293034	56.2446	African American
Tumor	UH1609-20	3	0.592639	113.691	African American
Tumor	UH1703-25	3	0.849607	181.484	African American
Tumor	UH1710-05	3	0.849457	153.239	Caucasian
Tumor	UH1711-03	3	0.820281	178.627	Caucasian
Tumor	UH1712-17	3	0.564189	110.853	African American
Tumor	UH1804-03	3	0.422378	73.0843	African American
Tumor	UH1808-01	3	0.856524	186.491	Caucasian
Tumor	UHB1908-15	3	0.501776	93.9242	Caucasian
Tumor Adjacent	Blank		0.0589896	7.1306	African American
Tumor Adjacent	EH1910-01B	1	0.169057	31.4627	African American
Tumor Adjacent	EHB1910-05B	3	0.349682	65.3428	African American
Tumor Adjacent	MH0107-02B	3	0.699555	143.518	Caucasian
Tumor Adjacent	MH0108-19B	3	0.454593	81.026	African American
Tumor Adjacent	MH0110-19B	2	0.281007	48.5788	African American
Tumor Adjacent	MH0112-04B	3	0.493929	79.597	African American
Tumor Adjacent	MH0201-35B	2	0.290916	52.5597	African American
Tumor Adjacent	MH0201-37B	3	0.661628	120.856	African American
Tumor Adjacent	MH0201-46B	3	0.673227	120.263	African American
Tumor Adjacent	MH0201-48B	3	0.624104	113.133	African American
Tumor Adjacent	MH0202-11B	3	0.385328	74.6232	African American
Tumor Adjacent	MH0206-09B	3	0.479065	88.9527	Caucasian
Tumor Adjacent	MH0303-08B	3	0.572682	117.215	Caucasian
Tumor Adjacent	MH0307-24B	3	0.561943	96.8895	African American
Tumor Adjacent	MH0404-05B	3	0.329436	54.7981	African American
Tumor Adjacent	MH0408-06B	1	0.185382	39.5347	Caucasian
Tumor Adjacent	UH0303-18B	2	0.209342	30.4828	African American
Tumor Adjacent	UH0306-21B	3	0.426833	78.4842	Caucasian
Tumor Adjacent	UH0509-74B	3	0.446111	71.3621	African American
Tumor Adjacent	UH0511-29B	3	0.553419	109.956	African American
Tumor Adjacent	UH0512-26B	3	0.309486	57.6988	Caucasian
Tumor Adjacent	UH0602-68B	1	0.169907	31.1672	Caucasian
Tumor Adjacent	UH0608-20B	1	0.159743	25.7749	Caucasian
Tumor Adjacent	UH0701-15B	3	0.389011	75.8484	Caucasian
Tumor Adjacent	UH0703-43B	3	0.531326	97.7964	Caucasian
Tumor Adjacent	UH0704-23B	+/-	0.0957387	17.1394	Caucasian
Tumor Adjacent	UH0705-82B	3	0.36921	67.9281	Caucasian
Tumor Adjacent	UH0709-41B		0.125762	24.2096	African American
Tumor Adjacent	UH0709-46B		0.345002	47.0762	African American
Tumor Adjacent	UH0801-19B	3	0.793855	157.835	African American
Tumor Adjacent	UH0801-69B	2	0.251982	41.7531	Caucasian
Tumor Adjacent	UH0805-68B	3	0.32707	60.5107	African American
Tumor Adjacent	UH0906-58B	3	0.320291	59.3484	African American
Tumor Adjacent	UH1001-76B	3	0.377124	73.0501	Caucasian
Tumor Adjacent	UH1001-78B	3	0.355766	61.818	Caucasian
Tumor Adjacent	UH1003-33B	3	0.510347	112.005	African American
Tumor Adjacent	UH1005-36B	3	0.472866	91.6023	Caucasian
Tumor Adjacent	UH1006-32B	2	0.264722	53.6414	Caucasian
Tumor Adjacent	UH1011-62B	3	0.389555	73.0609	Caucasian
Tumor Adjacent	UH1012-21B	3	0.488685	90.7156	Caucasian
Tumor Adjacent	UH1102-02B	2	0.260179	50.2522	Caucasian
Tumor Adjacent	UH1106-15B	3	0.678838	133.613	African American
Tumor Adjacent	UH1106-48B	2	0.250939	41.0984	Caucasian
Tumor Adjacent	UH1108-59B	3	0.334732	50.8233	Caucasian
Tumor Adjacent	UH1110-34B	3	0.596427	121.738	Caucasian
Tumor Adjacent	UH1206-52B	1	0.143233	29.7475	African American
Tumor Adjacent	UH1207-02B	3	0.760357	146.025	African American
Tumor Adjacent	UH1207-22B #1	2	0.28072	60.7065	Caucasian
Tumor Adjacent	UH1211-24B	3	0.295834	60.3421	Caucasian
Tumor Adjacent	UH1301-47B	3	0.315961	65.5395	African American
Tumor Adjacent	UH1304-20B	3	0.937502	200.516	African American
Tumor Adjacent	UH1304-65B	2	0.196123	41.6564	Caucasian
Tumor Adjacent	UH1305-75B	3	0.478644	94.3098	Caucasian
Tumor Adjacent	UH1306-06B	3	0.675008	120.476	African American
Tumor Adjacent	UH1308-09B	3	0.358311	72.057	Caucasian
Tumor Adjacent	UH1308-46B	2	0.255394	49.6109	Caucasian
Tumor Adjacent	UH1406-39B	3	0.438119	91.206	African American
Tumor Adjacent	UH1407-71B	3	0.307504	66.8028	Caucasian
Tumor Adjacent	UH1408-26B	3	0.535339	93.9161	African American
Tumor Adjacent	UH1411-04B	3	0.482285	101.355	African American
Tumor Adjacent	UH1505-20B	1	0.128464	25.261	African American
Tumor Adjacent	UH1609-20B	3	0.541071	95.6599	African American
Tumor Adjacent	UH1703-25B	3	0.715822	148.427	African American
Tumor Adjacent	UH1711-03B	3	0.619373	115.419	Caucasian
Tumor Adjacent	UH1804-03B	3	0.47689	101.107	African American

## Sheet: Figure 5
Figure 5c,d,e		Race is self-reported.
type	Case_Number	Path_Score	Positivity	H_Score	Race
Normal	K102428	Neg	0.00843	1.32116	Caucasian
Normal	K102432	Neg	0.0186	2.83571	Caucasian
Normal	K102475	Neg	0.00777	1.00963	Caucasian
Normal	K102500	Neg	0.0111	1.47127	Caucasian
Normal	K102511	Neg	0.0210116	4.52418	African American
Normal	K102518	Neg	0.00656	0.765217	Caucasian
Normal	K102522	Neg	0.0111	1.27202	Caucasian
Normal	K102546	1	0.01	1.24694	Caucasian
Normal	K102561	Neg	0.01293	2.19068	Caucasian
Normal	K102572	Neg	0.005576	0.693184	Caucasian
Normal	K102573	Neg	0.006	0.700488	Caucasian
Normal	K102602	Neg	0.00547	0.619658	Caucasian
Normal	K102626	Neg	0.005946	0.757903	Caucasian
Normal	K102639	Neg	0.00446	0.514881	Caucasian
Normal	K102664	Neg	0.0074	0.856982	Caucasian
Normal	K104182	Neg	0.01553	1.91016	Caucasian
Normal	K104193	Neg	0.0172	1.89579	Caucasian
Normal	K104342	Neg	0.00752	1.13531	Caucasian
Normal	K104363	Neg	0.0125	2.20609	Caucasian
Normal	K104364	Neg	0.02363	3.7084	Caucasian
Normal	K104377	Neg	0.0176	2.43242	Caucasian
Normal	K104420	Neg	0.0194	2.49691	Caucasian
Normal	K104514	Neg	0.0142	1.79579	Caucasian
Normal	K104529	Neg	0.01474	2.00399	Caucasian
Normal	K104651	Neg	0.00627	0.795855	Caucasian
Normal	K104667	Neg	0.0132	1.56194	Caucasian
Normal	K104668	Neg	0.01759	2.17962	Caucasian
Normal	K104677	Neg	0.01281	1.45384	Caucasian
Normal	K104687	Neg	0.008333	1.05166	Caucasian
Normal	K104710	Neg	0.01856	2.23799	Caucasian
Normal	K104712	Neg	0.009204	1.14485	Caucasian
Normal	K104713	Neg	0.01097	1.55354	Caucasian
Normal	K104731	Neg	0.00726	0.914586	Caucasian
Normal	K104740	Neg	0.0111	1.35975	Caucasian
Normal	K104751	Neg	0.00666	0.754828	Caucasian
Normal	K104763	Neg	0.00945	1.16805	Caucasian
Normal	K104765		0.02236	3.22225	Caucasian
Normal	K104766	Neg	0.006546	0.787353	Caucasian
Normal	K104772	1	0.0101	1.19374	Caucasian
Normal	K104776	Neg	0.005105	0.589275	Caucasian
Normal	K104808	Neg	0.0174	2.16274	Caucasian
Normal	K104841	Neg	0.00328	0.47268	Caucasian
Normal	K104900	Neg	0.0166	1.94056	Caucasian
Normal	K104923	Neg	0.004742	0.550103	Caucasian
Normal	K104926	Neg	0.00806	0.955464	Caucasian
Normal	K105004	Neg	0.01002	1.17986	Caucasian
Normal	K105014	Neg	0.0171287	2.13858	Caucasian
Normal	K105020	Neg	0.009452	1.11976	Caucasian
Normal	K105078	Neg	0.0168252	2.22392	Caucasian
Normal	K105116	Neg	0.009285	1.69455	Caucasian
Normal	K105126	Neg	0.0253821	5.49992	African American
Normal	K105138	Neg	0.0358	4.51754	Caucasian
Normal	K105146	Neg	0.015662	2.5567	Caucasian
Normal	K105150	Neg	0.0233	2.99247	Caucasian
Normal	K105282	Neg	0.005964	0.69833	Caucasian
Normal	K105302	Neg	0.0101	1.3781	Caucasian
Normal	K105314	Neg	0.01155	1.83015	Caucasian
Normal	K105364	Neg	0.01232	2.53445	Caucasian
Normal	K105449	+/-	0.0390338	8.17253	African American
Normal	K105458	+/-	0.0620509	13.8287	African American
Normal	K105482	Neg	0.018671	3.62618	Caucasian
Normal	K105513	Neg	0.0195	3.37229	Caucasian
Normal	K105557	+/-	0.0512152	10.4042	African American
Normal	K105567	+/-	0.0181	3.99027	Caucasian
Normal	K105572	Neg	0.01363	2.64709	Caucasian
Normal	K105583	+/-	0.0606612	12.1383	African American
Normal	K105617	Neg	0.00932	1.38895	Caucasian
Normal	K105633	Neg	0.0132	1.93115	Caucasian
Normal	K105643	Neg	0.01026	1.36556	Caucasian
Normal	K105673	Neg	0.0179	3.15075	Caucasian
Normal	K105686	Neg	0.00888	1.30717	Caucasian
Normal	K105688	Neg	0.009673	1.71629	Caucasian
Normal	K105692	Neg	0.01054	1.6158	Caucasian
Normal	K105697	Neg	0.01537	2.14266	Caucasian
Normal	K105704	Neg	0.0107	1.81192	Caucasian
Normal	K105726	Neg	0.0118	1.62851	Caucasian
Normal	K105738	Neg	0.0161	2.18018	Caucasian
Normal	K105755	1	0.00902	1.21149	Caucasian
Normal	K105781	Neg	0.0359931	5.57128	African American
Normal	K105814	Neg	0.00855	0.982682	Caucasian
Normal	K105830	Neg	0.0175	3.40697	Caucasian
Normal	K105876	Neg	0.0219449	4.40764	African American
Normal	K105886	Neg	0.0099	1.68714	Caucasian
Normal	K105897	Neg	0.00547	0.772095	Caucasian
Normal	K105914	Neg	0.0104	1.80676	Caucasian
Normal	K105937	Neg	0.01403	2.19104	Caucasian
Normal	K105970		0.0491	5.61012	Caucasian
Normal	K105987	Neg	0.0223	3.78931	Caucasian
Normal	K105994	Neg	0.009207	1.79198	Caucasian
Normal	K106000	Neg	0.01717	2.04302	Caucasian
Normal	K106005	Neg	0.0313	3.81528	Caucasian
Normal	K106091	Neg	0.00438	0.534208	Caucasian
Normal	K106094	Neg	0.0243	2.86614	Caucasian
Normal	K106107	Neg	0.0091	1.70796	Caucasian
Normal	K106134	Neg	0.00808	0.935844	Caucasian
Normal	K106162	Neg	0.0234	3.17209	Caucasian
Normal	K106291	Neg	0.0109	1.98026	Caucasian
Normal	K106301	Neg	0.0153	1.90517	Caucasian
Normal	K106432	Neg	0.0183	3.38786	Caucasian
Normal	K106455	Neg	0.0139	2.08316	Caucasian
Normal	K106540	+/-	0.0588488	13.1532	African American
Normal	K106578	Neg	0.00516	0.622092	Caucasian
Normal	K106591	Neg	0.00657	0.90784	Caucasian
Normal	K106607	Neg	0.00928	1.37083	Caucasian
Normal	K106662	Neg	0.00651	1.07276	Caucasian
Normal	K106707	+/-	0.0966325	16.4703	African American
Normal	K106713	Neg	0.0113	1.89724	Caucasian
Normal	K106725	Neg	0.0107	1.30248	Caucasian
Normal	K106753	+/-	0.0377935	8.25145	Caucasian
Normal	K106955	Neg	0.01336	2.13596	Caucasian
Normal	K106992	1	0.124808	19.7617	Caucasian
Normal	K107013	Neg	0.00303144	0.510826	Caucasian
Normal	K107036	Neg	0.0123961	1.66408	African American
Normal	K107037	Neg	0.00260543	0.485564	Caucasian
Normal	K107044	Neg	0.024	2.58322	Caucasian
Normal	K107048	Neg	0.0237022	2.76855	Caucasian
Normal	K107063	Neg	0.00401206	0.532818	Caucasian
Normal	K107069	Neg	0.00454	0.517496	Caucasian
Normal	K107070	Neg	0.00374567	0.640333	Caucasian
Normal	K107071	Neg	0.006435	0.77557	Caucasian
Normal	K107131	Neg	0.0143861	2.10119	Caucasian
Normal	K107142	Neg	0.0115	1.30012	Caucasian
Normal	K107170	Neg	0.00692	0.956412	Caucasian
Normal	K107176	Neg	0.0108	1.24964	Caucasian
Normal	K107188	Neg	0.00662492	1.0162	Caucasian
Normal	K107206	Neg	0.0301905	3.69022	Caucasian
Normal	K107212	Neg	0.0496556	5.94288	Caucasian
Normal	K107227	Neg	0.0132662	2.11516	African American
Normal	K107231	Neg	0.00462853	0.603623	Caucasian
Normal	K107262	Neg	0.00212644	0.323667	Caucasian
Normal	K107264	Neg	0.00766	0.838067	Caucasian
Normal	K107339	Neg	0.00613	0.734296	Caucasian
Normal	K107380	Neg	0.00822	0.903156	Caucasian
Normal	K107457	Neg	0.00950888	1.09867	Caucasian
Normal	K107474	Neg	0.00276262	0.426468	Caucasian
Normal	K107478	Neg	0.0197938	3.08702	African American
Normal	K107509	Neg	0.00571585	0.858593	Caucasian
Normal	K107545	Neg	0.00603	0.720461	Caucasian
Normal	K107564	Neg	0.00543	0.640361	Caucasian
Normal	K107577	Neg	0.0326834	3.56663	Caucasian
Normal	K107663	Neg	0.004027	0.473439	Caucasian
Normal	K107886	Neg	0.0134	1.76863	Caucasian
Normal	K107898	Neg	0.00550227	0.763399	African American
Normal	K107913	Neg	0.000917125	0.148437	Caucasian
Normal	K107931	Neg	0.013	1.48416	Caucasian
Normal	K107975	Neg	0.00652965	1.01919	African American
Normal	K108029	Neg	0.00644	0.766019	Caucasian
Normal	K108035	Neg	0.00182	0.231037	Caucasian
Normal	K108064	Neg	0.0105	1.37125	Caucasian
Normal	K108071	Neg	0.0165605	2.56835	Caucasian
Normal	K108083	Neg	0.00271761	0.439536	African American
Normal	K108158	Neg	0.00328	0.404746	Caucasian
Normal	K108195	+/-	0.00787285	1.13139	African American
Normal	K108481	Neg	0.011896	2.07362	Caucasian
Normal	K108518	Neg	0.0125	1.50239	Caucasian
Normal	K108533	Neg	0.0070871	0.912623	Caucasian
Normal	K108582	Neg	0.0163	1.79539	Caucasian
Normal	K108647	Neg	0.00201808	0.271005	African American
Normal	K108669	Neg	0.0123	1.45906	Caucasian
Normal	K108700	Neg	0.0043028	0.54189	Caucasian
Normal	K108712	Neg	0.00634	0.761257	Caucasian
Normal	K108720	TNTL	0.00554512	0.793605	African American
Normal	K108734	Neg	0.00535419	0.733057	African American
Normal	K108801	Neg	0.00399454	0.679483	African American
Normal	K108855	Neg	0.0125594	2.5873	African American
Normal	K108875	Neg	0.0205148	2.51433	African American
Normal	K108881	TNTL	0.015634	2.20533	African American
Normal	K108912	Neg	0.00380661	0.520008	African American
Normal	K108918	TNTL	0.0170468	3.21483	African American
Normal	K108980	Neg	0.00168966	0.242884	African American
Normal	K108986	Neg	0.00863834	1.06434	African American
Normal	K109004	Neg	0.0141085	1.7216	Caucasian
Normal	K109037	TNTL	0.0185864	2.64068	African American
Normal	K109067	Neg	0.0366163	4.82178	African American
Normal	K109086	Neg	0.00882452	1.20327	African American
Normal	K109137	TNTL	0.0129569	1.63568	African American
Normal	K109138	Neg	0.0121262	1.84258	African American
Tumor	EH1903-05	Neg	0.0277559	4.91225	African American
Tumor	EH1907-01	+/-	0.040358	8.13928	Caucasian
Tumor	MH0107-02	Neg	0.0507525	8.54695	Caucasian
Tumor	MH0201-35	+/-	0.0326876	7.15693	African American
Tumor	MH0201-55	Neg	0.0766527	17.1778	Caucasian
Tumor	MH0202-11		0.0106794	1.58477	African American
Tumor	MH0203-13	1	0.119119	27.0038	Caucasian
Tumor	MH0210-11	+/-	0.0328924	6.72695	African American
Tumor	MH0303-22	1	0.0950694	21.7277	Caucasian
Tumor	MH0307-24	+/-	0.0741158	15.7604	African American
Tumor	MH0409-24	Neg	0.00593314	0.921017	Caucasian
Tumor	UH0203-03A	Neg	0.00508457	1.02679	Caucasian
Tumor	UH0207-40	Neg	0.0141437	2.96356	Caucasian
Tumor	UH0306-21	Neg	0.0226083	4.06643	Caucasian
Tumor	UH0506-15		0.0276427	4.9445	Caucasian
Tumor	UH0508-83	Neg	0.0486842	7.14292	Caucasian
Tumor	UH0511-29	+/-	0.0147726	2.71222	African American
Tumor	UH0512-56 #1	+/-	0.0267678	3.84967	Caucasian
Tumor	UH0601-82	+/-	0.139844	21.1816	Caucasian
Tumor	UH0602-68	+/-	0.0260452	5.9526	Caucasian
Tumor	UH0607-18 #1	+/-	0.0233661	3.74875	Caucasian
Tumor	UH0609-40	Neg	0.0307887	6.25487	Caucasian
Tumor	UH0701-15	1	0.0637037	14.4725	Caucasian
Tumor	UH0703-43	1	0.127803	26.4795	Caucasian
Tumor	UH0704-23	Neg	0.00352108	0.686088	Caucasian
Tumor	UH0704-30A	+/-	0.0336398	6.73414	Caucasian
Tumor	UH0707-100	1	0.0550343	11.6491	Caucasian
Tumor	UH0708-69	1	0.208675	32.7352	Caucasian
Tumor	UH0711-22 #2	1	0.12278	25.5969	Caucasian
Tumor	UH0712-01	+/-	0.0314792	6.51551	Caucasian
Tumor	UH0801-69	+/-	0.0451036	8.72663	Caucasian
Tumor	UH0805-68	1	0.0985908	21.448	African American
Tumor	UH0807-07	Neg	0.0201935	4.01448	Caucasian
Tumor	UH1001-76	Neg	0.0659313	12.4273	Caucasian
Tumor	UH1001-78 #1	Neg	0.0456384	8.49706	Caucasian
Tumor	UH1002-04	+/-	0.0258676	5.46434	Caucasian
Tumor	UH1003-66	+/-	0.0832687	18.4159	Caucasian
Tumor	UH1005-36	1	0.0477416	10.0422	Caucasian
Tumor	UH1010-67	+/-	0.0687871	15.2461	Caucasian
Tumor	UH1011-62	+/-	0.060661	12.5965	Caucasian
Tumor	UH1012-21	2	0.148296	25.8842	Caucasian
Tumor	UH1102-02	1	0.131768	23.8557	Caucasian
Tumor	UH1102-26	Neg	0.0385832	8.60179	Caucasian
Tumor	UH1106-48	1	0.0283909	6.1994	Caucasian
Tumor	UH1107-10	2	0.0658334	12.6556	Caucasian
Tumor	UH1108-59	+/-	0.0433161	9.19262	Caucasian
Tumor	UH1110-21	+/-	0.066032	11.2221	Caucasian
Tumor	UH1110-34 #2	'+/-	0.00368585	0.589792	Caucasian
Tumor	UH1301-47	Neg	0.0156636	1.04658	African American
Tumor	UH1304-37	+/-	0.00632151	1.35335	Caucasian
Tumor	UH1304-65	Neg	0.0189664	3.65247	Caucasian
Tumor	UH1308-09	1	0.069321	14.4395	Caucasian
Tumor	UH1308-46	+/-	0.0206056	4.63117	Caucasian
Tumor	UH1310-66	Neg	0.0013988	0.179534	Caucasian
Tumor	UH1311-10	+/-	0.0904981	17.7616	African American
Tumor	UH1311-66 #1	Neg	0.0382988	7.74216	Caucasian
Tumor	UH1405-46	'+/-	0.0685434	14.0514	Caucasian
Tumor	UH1406-39	+/-	0.0187837	6.48964	African American
Tumor	UH1407-71	Neg	0.0116689	2.20185	Caucasian
Tumor	UH1609-20	+/-	0.0882682	17.5413	African American
Tumor	UH1703-25	+/-	0.0498139	8.41202	African American
Tumor	UH1710-05	Neg	0.0194754	3.80683	Caucasian
Tumor	UH1711-03	Neg	0.028161	5.17982	Caucasian
Tumor	UH1712-17	1	0.104452	14.6812	African American
Tumor	UH1808-01	Neg	0.0170878	3.39626	Caucasian
Tumor	UHB1908-15	Neg	0.0115494	2.4834	Caucasian
Tumor Adjacent	MH0107-02B	+/-	0.0400683	8.28032	Caucasian
Tumor Adjacent	MH0201-48B	+/-	0.0277785	9.41217	African American
Tumor Adjacent	MH0307-24B	1	0.0644064	13.6557	African American
Tumor Adjacent	UH0203-03B	Neg	0.00239218	0.402237	Caucasian
Tumor Adjacent	UH0302-15B	+/-	0.192658	27.6668	African American
Tumor Adjacent	UH0306-21B	Neg	0.0479454	9.78803	Caucasian
Tumor Adjacent	UH0511-29B	+/-	0.0620123	12.4238	African American
Tumor Adjacent	UH0512-26B	Neg	0.0592589	10.7183	Caucasian
Tumor Adjacent	UH0601-82B	Neg	0.00501411	0.696334	Caucasian
Tumor Adjacent	UH0602-68B	Neg	0.00278137	0.467747	Caucasian
Tumor Adjacent	UH0701-15B	+/-	0.0636079	14.2842	Caucasian
Tumor Adjacent	UH0705-82B	+/-	0.0261735	4.68057	Caucasian
Tumor Adjacent	UH0709-41B		0.19134	22.9183	African American
Tumor Adjacent	UH0711-22B	+/-	0.0575346	10.8162	Caucasian
Tumor Adjacent	UH0712-01B	Neg	0.00899423	1.57326	Caucasian
Tumor Adjacent	UH0801-69B	Neg	0.0120005	2.30128	Caucasian
Tumor Adjacent	UH0805-83B	Neg	0.0105507	1.98059	Caucasian
Tumor Adjacent	UH0807-07B	Neg	0.0262995	4.84484	Caucasian
Tumor Adjacent	UH100-04B	Neg	0.00688652	1.17135	Caucasian
Tumor Adjacent	UH1001-76B	1	0.0632024	10.6725	Caucasian
Tumor Adjacent	UH1001-78B	Neg	0.0233932	4.40953	Caucasian
Tumor Adjacent	UH1002-04B	Neg	0.00583189	1.19486	Caucasian
Tumor Adjacent	UH1005-36B	2	0.0597921	11.7079	Caucasian
Tumor Adjacent	UH1010-67B	Neg	0.0129505	2.94372	Caucasian
Tumor Adjacent	UH1011-62B	+/-	0.0213914	4.50983	Caucasian
Tumor Adjacent	UH1012-21B	Neg	0.0641672	12.7521	Caucasian
Tumor Adjacent	UH1102-02B	Neg	0.0208652	4.11291	Caucasian
Tumor Adjacent	UH1102-26B	Neg	0.026774	3.92754	Caucasian
Tumor Adjacent	UH1106-48B		0.0637229	11.6822	Caucasian
Tumor Adjacent	UH1110-21B	Neg	0.00168643	0.345912	Caucasian
Tumor Adjacent	UH1110-34B	'+/-	0.0185422	3.48896	Caucasian
Tumor Adjacent	UH1207-02B	2	0.0655508	12.3862	African American
Tumor Adjacent	UH1301-47B	Neg	0.0159224	3.2331	African American
Tumor Adjacent	UH1304-20B	2	0.0822655	16.1241	African American
Tumor Adjacent	UH1304-37B	Neg	0.00144387	0.292218	Caucasian
Tumor Adjacent	UH1306-06B	2	0.201774	29.6282	African American
Tumor Adjacent	UH1308-09B	Neg	0.0166011	3.07886	Caucasian
Tumor Adjacent	UH1311-10B	+/-	0.0401093	4.97325	African American
Tumor Adjacent	UH1407-71B	Neg	0.00465999	0.728642	Caucasian
Tumor Adjacent	UH1609-20B	+/-	0.0665094	5.44688	African American
Tumor Adjacent	UH1703-25B	+/-	0.0360363	7.26765	African American
Tumor Adjacent	UH1711-03B	Neg	0.00958848	1.43114	Caucasian
Tumor Adjacent	UH1808-01B	Neg	0.0387568	7.23199	Caucasian

## Sheet: Figure 6
Figure 6d		Race is self-reported.
type	Case_Number	Path_Score	Positivity	H_Score	Race
Normal	K102428	1	0.1727	33.0827	Caucasian
Normal	K102432	+/-	0.0998	15.4716	Caucasian
Normal	K102475	1	0.17128	35.6319	Caucasian
Normal	K102500	1	0.0934	17.0286	Caucasian
Normal	K102511	+/-	0.0721048	11.8649	African American
Normal	K102518	1	0.1521	28.4291	Caucasian
Normal	K102522	+/-	0.0885	16.5913	Caucasian
Normal	K102546	1	0.1431	27.3935	Caucasian
Normal	K102561	1	0.1634	31.9247	Caucasian
Normal	K102572	1	0.1787	36.8456	Caucasian
Normal	K102573	1	0.1485	32.1683	Caucasian
Normal	K102576	3	0.732183	83.6462	Caucasian
Normal	K102602	1	0.1619	31.8674	Caucasian
Normal	K102626	1	0.185	34.2402	Caucasian
Normal	K102639	2	0.2611	52.5437	Caucasian
Normal	K102664	1	0.17459	36.1863	Caucasian
Normal	K104182	+/-	0.0722	12.7004	Caucasian
Normal	K104193	1	0.0943	16.7669	Caucasian
Normal	K104342	2	0.1923	40.6256	Caucasian
Normal	K104349	2	0.281589	45.5476	Caucasian
Normal	K104363	2	0.1949	38.4493	Caucasian
Normal	K104364	1	0.0892	15.1432	Caucasian
Normal	K104377	+/-	0.053	8.96163	Caucasian
Normal	K104420	1	0.1601	27.7653	Caucasian
Normal	K104514	1	0.1287	20.6507	Caucasian
Normal	K104529	2	0.26316	48.8941	Caucasian
Normal	K104531	3	0.624049	88.6069	Caucasian
Normal	K104555	1	0.155206	27.4679	Caucasian
Normal	K104629	2	0.225471	34.7485	Caucasian
Normal	K104651	1	0.0643	11.8481	Caucasian
Normal	K104667	2	0.2217	43.2711	Caucasian
Normal	K104668	+/-	0.056	7.77578	Caucasian
Normal	K104677	1	0.154	29.5208	Caucasian
Normal	K104687	+/-	0.0474	8.48993	Caucasian
Normal	K104710	+/-	0.0255	3.39861	Caucasian
Normal	K104712	+/-	0.0484	7.44047	Caucasian
Normal	K104713	1	0.0728	11.9969	Caucasian
Normal	K104731	Neg	0.0189	2.56395	Caucasian
Normal	K104740	+/-	0.0335	5.18677	Caucasian
Normal	K104751	+/-	0.0787	13.8914	Caucasian
Normal	K104763	+/-	0.04	5.90287	Caucasian
Normal	K104766	1	0.0972	19.0743	Caucasian
Normal	K104772	1	0.1175	22.1375	Caucasian
Normal	K104776	1	0.0507	8.98463	Caucasian
Normal	K104808	1	0.1245	23.3238	Caucasian
Normal	K104841	1	0.0737	13.4089	Caucasian
Normal	K104900	+/-	0.0845	12.2889	Caucasian
Normal	K104923	Neg	0.0108	1.42743	Caucasian
Normal	K104926	Neg	0.0115	1.48781	Caucasian
Normal	K105004	+/-	0.0342	4.90016	Caucasian
Normal	K105014	Neg	0.0268	3.58534	Caucasian
Normal	K105020	+/-	0.0298	4.62591	Caucasian
Normal	K105078	Neg	0.0433	6.24652	Caucasian
Normal	K105116	1	0.17297	35.0464	Caucasian
Normal	K105126	+/-	0.0669338	9.46203	African American
Normal	K105138	+/-	0.0906	12.7697	Caucasian
Normal	K105146	1	0.19814	32.3886	Caucasian
Normal	K105150	+/-	0.0728	11.4544	Caucasian
Normal	K105276	2	0.372466	51.1235	Caucasian
Normal	K105282	1	0.13445	26.8051	Caucasian
Normal	K105302	+/-	0.0761	12.3807	Caucasian
Normal	K105314	1	0.1279	21.3125	Caucasian
Normal	K105364	1	0.1644	30.4382	Caucasian
Normal	K105449	3	0.754234	110.231	African American
Normal	K105458	3	0.39931	43.4657	African American
Normal	K105482	2	0.2198	34.4341	Caucasian
Normal	K105492	1	0.158193	18.2198	African American
Normal	K105513	+/-	0.0932	14.5049	Caucasian
Normal	K105517	3	0.393862	63.5387	African American
Normal	K105557	3	0.385032	60.7422	African American
Normal	K105567	1	0.1145	19.0763	Caucasian
Normal	K105572	1	0.14676	25.0532	Caucasian
Normal	K105583	3	0.513281	89.6382	African American
Normal	K105617	1	0.0724	13.5445	Caucasian
Normal	K105627	1	0.167443	23.8277	Caucasian
Normal	K105633	+/-	0.0735	11.3886	Caucasian
Normal	K105643	+/-	0.0716	13.1207	Caucasian
Normal	K105673	1	0.1389	27.353	Caucasian
Normal	K105686	1	0.1137	20.3133	Caucasian
Normal	K105688	1	0.13576	24.8026	Caucasian
Normal	K105692	1	0.085	16.0022	Caucasian
Normal	K105697	1	0.10799	19.0175	Caucasian
Normal	K105704	+/-	0.082	13.9046	Caucasian
Normal	K105720	3	0.416407	57.4772	African American
Normal	K105726	1	0.1253	24.6426	Caucasian
Normal	K105738	1	0.145	26.526	Caucasian
Normal	K105755	2	0.2291	36.2485	Caucasian
Normal	K105814	+/-	0.0816	15.79	Caucasian
Normal	K105830	1	0.1204	19.7577	Caucasian
Normal	K105876	3	0.509582	87.7393	African American
Normal	K105886	1	0.1553	27.1719	Caucasian
Normal	K105896	2	0.250519	32.5354	Caucasian
Normal	K105897	1	0.0927	18.1176	Caucasian
Normal	K105914	+/-	0.0362	5.82857	Caucasian
Normal	K105937	+/-	0.0832	12.8305	Caucasian
Normal	K105966	1	0.103174	18.0027	Caucasian
Normal	K105987	2	0.213	36.4109	Caucasian
Normal	K105994	1	0.177	32.6176	Caucasian
Normal	K106000	+/-	0.0397	5.9507	Caucasian
Normal	K106005	Neg	0.0409	5.21149	Caucasian
Normal	K106091	Neg	0.0168	2.37538	Caucasian
Normal	K106094	+/-	0.0418	5.27963	Caucasian
Normal	K106107	Neg	0.0249	3.61293	Caucasian
Normal	K106134	+/-	0.0496	7.3166	Caucasian
Normal	K106162	+/-	0.0665	9.54237	Caucasian
Normal	K106291	2	0.206	41.7126	Caucasian
Normal	K106301	1	0.0905	14.2746	Caucasian
Normal	K106432	1	0.1369	22.5724	Caucasian
Normal	K106455	2	0.2102	36.5009	Caucasian
Normal	K106540	3	0.329845	46.075	African American
Normal	K106574	3	0.46972	78.7233	Caucasian
Normal	K106578	+/-	0.065	12.3293	Caucasian
Normal	K106585	3	0.415149	73.1557	Caucasian
Normal	K106591	+/-	0.0706	12.2274	Caucasian
Normal	K106607	1	0.1851	30.8385	Caucasian
Normal	K106626	1	0.138234	27.2087	Caucasian
Normal	K106633	2	0.274284	37.5477	Caucasian
Normal	K106662	2	0.2682	54.0813	Caucasian
Normal	K106665	2	0.34744	48.7932	Caucasian
Normal	K106707	1	0.157964	20.4117	African American
Normal	K106710	2	0.459803	73.0238	Caucasian
Normal	K106713	1	0.1268	21.4496	Caucasian
Normal	K106725	+/-	0.0449	7.33379	Caucasian
Normal	K106731	+/-	0.0489393	6.6151	African American
Normal	K106733	1	0.247616	41.0262	Caucasian
Normal	K106790	1	0.0859793	12.0682	African American
Normal	K106830	2	0.236918	33.5501	Caucasian
Normal	K106955	+/-	0.0767	12.3927	Caucasian
Normal	K106983	1	0.162922	19.9274	African American
Normal	K106988	+/-	0.0696	11.2976	Caucasian
Normal	K106992	2	0.358799	59.8234	Caucasian
Normal	K106994	3	0.5		Caucasian
Normal	K106998	+/-	0.0847331	15.3735	Caucasian
Normal	K107036	3	0.350011	55.1782	African American
Normal	K107037	Neg	0.0865878	11.7976	Caucasian
Normal	K107044	Neg	0.1027	13.4849	Caucasian
Normal	K107048	Neg	0.0488564	5.72329	Caucasian
Normal	K107063	Neg	0.0135327	1.81851	Caucasian
Normal	K107069	+/-	0.0663	9.67924	Caucasian
Normal	K107070	Neg	0.0788609	12.5172	Caucasian
Normal	K107071	Neg	0.0216	3.19429	Caucasian
Normal	K107142	Neg	0.0365	4.55234	Caucasian
Normal	K107170	+/-	0.0385	5.17965	Caucasian
Normal	K107176	+/-	0.0997	13.6581	Caucasian
Normal	K107188	1	0.0941234	11.6244	Caucasian
Normal	K107206	+/-	0.0189602	2.37904	Caucasian
Normal	K107212	+/-	0.034411	4.39367	Caucasian
Normal	K107227	3	0.362036	54.8885	African American
Normal	K107231	Neg	0.0483612	6.9728	Caucasian
Normal	K107262	Neg	0.0529365	6.28416	Caucasian
Normal	K107264	Neg	0.0268	3.36156	Caucasian
Normal	K107380	+/-	0.0788	11.8999	Caucasian
Normal	K107457	Neg	0.0342893	4.97294	Caucasian
Normal	K107478	1	0.107585	13.2342	African American
Normal	K107509	+/-	0.0746	10.5164	Caucasian
Normal	K107545	Neg	0.0457	7.33691	Caucasian
Normal	K107564	+/-	0.0556	7.88836	Caucasian
Normal	K107663	1	0.1187	19.0845	Caucasian
Normal	K107886	Neg	0.0257	3.24643	Caucasian
Normal	K107898	1	0.0859655	11.5279	African American
Normal	K107931	Neg	0.031	3.8774	Caucasian
Normal	K108029	+/-	0.0863	11.5549	Caucasian
Normal	K108035	+/-	0.0346	5.6372	Caucasian
Normal	K108064	Neg	0.0529	8.11276	Caucasian
Normal	K108071	+/-	0.0789191	9.53853	Caucasian
Normal	K108083	2	0.21231	36.9625	African American
Normal	K108158	+/-	0.084	13.3749	Caucasian
Normal	K108195	+/-	0.0344995	6.25465	African American
Normal	K108481	+/-	0.0528	7.49866	Caucasian
Normal	K108518	+/-	0.0553	7.8169	Caucasian
Normal	K108533	Neg	0.0399	5.8636	Caucasian
Normal	K108582	+/-	0.1198	18.6672	Caucasian
Normal	K108647	3	0.443426	67.2734	African American
Normal	K108669	+/-	0.0537	7.30835	Caucasian
Normal	K108700	Neg	0.0199	2.68929	Caucasian
Normal	K108712	Neg	0.0221	3.98789	Caucasian
Normal	K108720	3	0.311365	40.2864	African American
Normal	K108801	2	0.294726	34.7866	African American
Normal	K108875	3	0.321043	50.2548	African American
Normal	K108881	2	0.28385	38.2177	African American
Normal	K108918	1	0.150525	19.4432	African American
Normal	K108980	1	0.143156	19.2401	African American
Normal	K108984	1	0.115657	14.6239	African American
Normal	K108986	3	0.365905	59.1712	African American
Normal	K109037	1	0.100532	13.2903	African American
Normal	K109067	2	0.244793	36.7778	African American
Normal	K109086	2	0.21588	22.5403	African American
Normal	K109137	3	0.476796	59.7662	African American
Normal	K109138	3	0.426303	63.9799	African American
Tumor	EH1903-05	1	0.219279	33.6225	African American
Tumor	EH1907-01	1	0.196754	41.3029	Caucasian
Tumor	EH1910-01	1	0.179618	29.5679	African American
Tumor	MH0107-02	2	0.388902	59.0546	Caucasian
Tumor	MH0108-19	+/-	0.0855493	16.73	African American
Tumor	MH0110-19	3	0.301399	41.5737	African American
Tumor	MH0201-35	1	0.17877	26.0573	African American
Tumor	MH0201-46	+/-	0.05517	7.10835	African American
Tumor	MH0203-13	1	0.113738	16.5208	Caucasian
Tumor	MH0209-10	2	0.435149	72.1931	Caucasian
Tumor	MH0210-11	3	0.325471	41.0407	African American
Tumor	MH0303-22	1	0.153533	29.4317	Caucasian
Tumor	MH0303-25	2	0.287276	46.3991	Caucasian
Tumor	MH0408-06	3	0.522712	77.9576	Caucasian
Tumor	MH0408-09	+/-	0.357373	51.5986	Caucasian
Tumor	MH0409-24	Neg	0.082359	11.1799	Caucasian
Tumor	UH0207-40	+/-	0.0230874	3.61918	Caucasian
Tumor	UH0306-21	1	0.280376	40.2361	Caucasian
Tumor	UH0506-15		0.259429	41.8251	Caucasian
Tumor	UH0508-30	+/-	0.157343	19.6696	Caucasian
Tumor	UH0508-83	1	0.299485	46.0943	Caucasian
Tumor	UH0509-74	1	0.161222	27.0565	African American
Tumor	UH0601-82	Neg	0.298276	35.3353	Caucasian
Tumor	UH0602-64	2	0.272663	35.4992	African American
Tumor	UH0602-68	+/-	0.256221	35.8363	Caucasian
Tumor	UH0701-15	+/-	0.0546033	8.07943	Caucasian
Tumor	UH0703-43	3	0.517639	72.5631	Caucasian
Tumor	UH0704-23	3	0.415358	64.3919	Caucasian
Tumor	UH0707-100	3	0.591268	80.1939	Caucasian
Tumor	UH0709-41	3	0.365477	53.7011	African American
Tumor	UH0709-46	2	0.228988	42.7969	African American
Tumor	UH0711-22 #2	Neg	0.0944334	14.9019	Caucasian
Tumor	UH0712-01	+/-	0.166544	23.9478	Caucasian
Tumor	UH0801-19 #1	3	0.329679	41.3032	African American
Tumor	UH0801-69	3	0.333106	47.4866	Caucasian
Tumor	UH0805-68	+/-	0.0490447	7.40548	African American
Tumor	UH0807-07	Neg	0.0271147	4.70882	Caucasian
Tumor	UH0906-58	+/-	0.0779449	10.0939	African American
Tumor	UH1001-78 #1	2	0.319427	46.8554	Caucasian
Tumor	UH1002-04	+/-	0.25811	55.9617	Caucasian
Tumor	UH1003-33	1	0.197782	28.7434	African American
Tumor	UH1003-66		0.0240137	4.32756	Caucasian
Tumor	UH1005-36	+/-	0.103653	15.2443	Caucasian
Tumor	UH1006-32	Neg	0.0557458	7.57086	Caucasian
Tumor	UH1010-67	Neg	0.0681622	9.12399	Caucasian
Tumor	UH1011-62	Neg	0.00622339	1.08851	Caucasian
Tumor	UH1012-21	+/-	0.112951	19.9027	Caucasian
Tumor	UH1102-02	1	0.223966	34.2161	Caucasian
Tumor	UH1102-26	+/-	0.126788	22.0874	Caucasian
Tumor	UH1106-15	+/-	0.0206239	2.7527	African American
Tumor	UH1107-10	+/-	0.12015	14.8987	Caucasian
Tumor	UH1110-21	+/-	0.0762354	9.90221	Caucasian
Tumor	UH1110-34 #2	2	0.265867	37.8393	Caucasian
Tumor	UH1204-51	1	0.192361	26.328	Caucasian
Tumor	UH1206-52 #2	+/-	0.0455963	5.78408	African American
Tumor	UH1207-02	+/-	0.0269985	4.32174	African American
Tumor	UH1211-24	1	0.212773	28.6304	Caucasian
Tumor	UH1301-47	1	0.115003	17.5822	African American
Tumor	UH1304-37	2	0.272996	47.784	Caucasian
Tumor	UH1305-75	1	0.163256	24.8066	Caucasian
Tumor	UH1306-06	Neg	0.0101605	1.55135	African American
Tumor	UH1308-09	3	0.373928	53.0983	Caucasian
Tumor	UH1308-15	+/-	0.0506518	8.34431	African American
Tumor	UH1308-46	1	0.114662	18.7608	Caucasian
Tumor	UH1310-66	+/-	0.0837258	18.2169	Caucasian
Tumor	UH1311-10	+/-	0.0982062	13.875	African American
Tumor	UH1311-66 #1	1	0.162573	20.9753	Caucasian
Tumor	UH1402-17	+/-	0.217938	27.5483	African American
Tumor	UH1405-46	2	0.361957	52.6676	Caucasian
Tumor	UH1407-71	3	0.456344	56.9344	Caucasian
Tumor	UH1408-26	1	0.108759	14.3918	African American
Tumor	UH1505-20	+/-	0.0761917	11.2719	African American
Tumor	UH1609-20	+/-	0.0948867	11.4049	African American
Tumor	UH1703-25	1	0.138954	18.4183	African American
Tumor	UH1710-05	+/-	0.0118262	1.87558	Caucasian
Tumor	UH1711-03	2	0.469771	64.4815	Caucasian
Tumor	UH1712-17	1	0.165446	21.7976	African American
Tumor	UH1804-03	+/-	0.0362152	5.04507	African American
Tumor	UH1808-01	1	0.132659	18.8675	Caucasian
Tumor	UH2011-24	1	0.166727	21.7136	Caucasian
Tumor	UHB1908-15	3	0.546689	71.989	Caucasian
Tumor Adjacent	EH1910-01B	1	0.148445	18.3646	African American
Tumor Adjacent	EHB1910-05B	1	0.187774	25.1667	African American
Tumor Adjacent	MH0107-02B	+/-	0.111956	17.2023	Caucasian
Tumor Adjacent	MH0108-19B	+/-	0.0643273	8.61402	African American
Tumor Adjacent	MH0110-19B	1	0.168745	22.886	African American
Tumor Adjacent	MH0112-04B	+/-	0.07		African American
Tumor Adjacent	MH0201-37B	1	0.240634	35.8517	African American
Tumor Adjacent	MH0201-46B	1	0.186689	24.3455	African American
Tumor Adjacent	MH0202-11B	+/-	0.0576081	7.56395	African American
Tumor Adjacent	MH0207-35B	+/-	0.09		African American
Tumor Adjacent	MH0303-08B	Neg	0.0115431	1.58821	Caucasian
Tumor Adjacent	MH0307-24B	3	0.371572	61.9631	African American
Tumor Adjacent	MH0408-06B	1	0.0882513	10.9094	Caucasian
Tumor Adjacent	UH0203-03B	Neg	0.0539753	7.83389	Caucasian
Tumor Adjacent	UH0209-27B	+/-	0.0783867	12.1847	Caucasian
Tumor Adjacent	UH0302-15B	2	0.23424	30.4539	African American
Tumor Adjacent	UH0306-21B	3	0.542885	66.6324	Caucasian
Tumor Adjacent	UH0508-30B	Neg	0.211981	27.2804	Caucasian
Tumor Adjacent	UH0511-29B	2	0.279955	38.4562	African American
Tumor Adjacent	UH0512-26B		0.0238602	3.23625	Caucasian
Tumor Adjacent	UH0601-82B	1	0.201015	30.6502	Caucasian
Tumor Adjacent	UH0602-68B	+/-	0.332581	48.3922	Caucasian
Tumor Adjacent	UH0701-15B	3	0.536383	73.5722	Caucasian
Tumor Adjacent	UH0703-43B	3	0.621704	78.9342	Caucasian
Tumor Adjacent	UH0704-23B	Neg	0.0526599	7.38046	Caucasian
Tumor Adjacent	UH0705-82B	1	0.218701	33.1421	Caucasian
Tumor Adjacent	UH0709-41B	+/-	0.0219645	3.3302	African American
Tumor Adjacent	UH0712-01B	+/-	0.0727175	10.7202	Caucasian
Tumor Adjacent	UH0801-19B	2	0.284843	36.5399	African American
Tumor Adjacent	UH0801-69B	1	0.0498441	7.75395	Caucasian
Tumor Adjacent	UH0805-83B	+/-	0.136091	19.3021	Caucasian
Tumor Adjacent	UH0807-07B	Neg	0.00408174	0.557085	Caucasian
Tumor Adjacent	UH0906-58B	1	0.162552	22.6309	African American
Tumor Adjacent	UH100-04B	Neg	0.0545167	7.89004	Caucasian
Tumor Adjacent	UH1001-76B	1	0.107347	14.07	Caucasian
Tumor Adjacent	UH1001-78B	2	0.451359	74.0774	Caucasian
Tumor Adjacent	UH1002-04B	Neg	0.0412467	7.58329	Caucasian
Tumor Adjacent	UH1003-33B	1	0.0945724	12.5197	African American
Tumor Adjacent	UH1003-66B	Neg	0.0248649	2.94959	Caucasian
Tumor Adjacent	UH1005-36B	1	0.164331	21.7853	Caucasian
Tumor Adjacent	UH1006-32B	+/-	0.022392	3.34384	Caucasian
Tumor Adjacent	UH1010-67B	Neg	0.0677626	11.2536	Caucasian
Tumor Adjacent	UH1011-62B	1	0.0246433	3.80047	Caucasian
Tumor Adjacent	UH1012-21B	1	0.0298552	3.74889	Caucasian
Tumor Adjacent	UH1102-02B	+/-	0.063062	7.18439	Caucasian
Tumor Adjacent	UH1102-26B	+/-	0.107076	16.5735	Caucasian
Tumor Adjacent	UH1106-15B	1	0.0617613	8.22845	African American
Tumor Adjacent	UH1106-48B		0.0739656	10.0757	Caucasian
Tumor Adjacent	UH1110-34B	1	0.20975	30.1853	Caucasian
Tumor Adjacent	UH1206-52B	Neg	0.00844399	1.08231	African American
Tumor Adjacent	UH1207-22B #1	2	0.27		Caucasian
Tumor Adjacent	UH1211-24B	2	0.269953	36.2223	Caucasian
Tumor Adjacent	UH1301-47B	+/-	0.105177	16.3711	African American
Tumor Adjacent	UH1304-20B	+/-	0.0550094	7.04464	African American
Tumor Adjacent	UH1304-37B	2	0.242876	37.2721	Caucasian
Tumor Adjacent	UH1305-75B	1	0.124973	20.4769	Caucasian
Tumor Adjacent	UH1306-06B	1	0.159555	25.597	African American
Tumor Adjacent	UH1308-09B	2	0.235264	31.775	Caucasian
Tumor Adjacent	UH1405-46B	+/-	0.0462787	6.9353	Caucasian
Tumor Adjacent	UH1407-71B	Neg	0.0436615	8.35423	Caucasian
Tumor Adjacent	UH1505-20B	+/-	0.0613236	9.25596	African American
Tumor Adjacent	UH1609-20B	+/-	0.0416357	5.28604	African American
Tumor Adjacent	UH1703-25B	1	0.127813	23.9187	African American
Tumor Adjacent	UH1711-03B	1	0.241158	36.8796	Caucasian
Tumor Adjacent	UH1808-01B	Neg	0.0877	12.6118	Caucasian
Tumor Adjacent	UH2011-24B	3	0.513137	73.9514	Caucasian

## Sheet: Figure 7
Figure 7b						Figure 7c						Figure 7d						Figure 7e
		IL6 expression						TAGLN expression						WISP1 expression						TNC expression
		Data 1	Data 2	Data 3				Data 1	Data 2	Data 3				Data 1	Data 2	Data 3				Data 1	Data 2	Data 3
	KTB32	1.86674	2.18359	1			KTB32	24.384	32.0723	30.5765			KTB32	3.70312	1.09468	5.67812			KTB32	10.6163	10.1987	10
	KTB40	5.05333	5.47127	2.24368			KTB40	21.1023	30.7226	22.7554			KTB40	16.7307	4.78696	22.2296			KTB40	45.5192	47.6955	44.3174
	KTB42	2.29374	2.84839	1.11595			KTB42	25.3526	30.6633	31.4681			KTB42	20.7605	7.01113	20.4017			KTB42	1	1	1.00885
	KTB34	2.14283	2.31234	1.94121			KTB34	7.92811	12.125	15.0901			KTB34	1	0.350089	1			KTB34	117.202	112.133	312.931
	KTB39	0.1	0.1	0.923042			KTB39	1	1	4			KTB39	2.66926	0.676016	1.80902			KTB39	108.41	80.1731	155.321
	KTB34+32	53.4171	46.428	66.8043			KTB34+32	48.1741	45.6918	37.639			KTB34+32	4.87191	1.21217	2.6921			KTB34+32	42.0641	33.1466	35.9416
	KTB34+40	21.2013	21.9903	36.256			KTB34+40	44.5614	60.5277	44.0238			KTB34+40	16.0527	4.6944	11.5786			KTB34+40	20.4112	18.7811	28.7252
	KTB34+42	77.8005	67.4614	129.496			KTB34+42	50.5745	52.2598	43.5962			KTB34+42	8.36909	1.82064	4.9002			KTB34+42	32.7892	28.2211	49.9354
	KTB39+32	48.6499	40.1655	67.617			KTB39+32	38.6943	37.7311	50.5567			KTB39+32	5.65313	1	11.7411			KTB39+32	132.349	107.761	152.679
	KTB39+40	13.8055	13.1338	26.4123			KTB39+40	38.8392	47.4668	39.966			KTB39+40	17.0033	4.16345	20.2173			KTB39+40	164.138	131.508	109.597
	KTB39+42	46.1468	50.9673	86.0743			KTB39+42	30.5704	38.0233	44.4621			KTB39+42	5.41303	1.46215	11.8009			KTB39+42	163.545	141.284	146.481
Figure 7f						Figure 7g						Figure 7h
		CSF1 expression						SPP1 expression						IL33 expression
		Data 1	Data 2	Data 3				Data 1	Data 2	Data 3				Data 1	Data 2	Data 3
	KTB32	2.87671	3.91651	1.44433			KTB32	5.16693	7.83892	14.1937			KTB32	6.12494	6.90332	9.30284
	KTB40	10.3171	15.6181	9.50206			KTB40	8.85991	14.4491	12.602			KTB40	10.12	9.61276	5.15232
	KTB42	5.23235	6.88555	4.50991			KTB42	6.27707	11.2849	16.0705			KTB42	1.55781	1.60175	1.12236
	KTB34	2.00855	2.50469	2.16943			KTB34	3.00529	6.24153	8.67462			KTB34	6.81386	8.60658	14.1462
	KTB39	1	1	1			KTB39	1	1	1			KTB39	34.9907	28.4274	48.4365
	KTB34+32	5.07664	5.72414	3.23584			KTB34+32	6.32765	7.36707	6.0073			KTB34+32	2.83949	2.49498	2.54282
	KTB34+40	5.71448	8.01425	3.82113			KTB34+40	8.99429	13.3756	9.28095			KTB34+40	1	1.23403	1.1712
	KTB34+42	5.13883	6.91371	4.47814			KTB34+42	8.63865	9.94851	11.5858			KTB34+42	1.17823	1	1
	KTB39+32	3.27021	3.72987	3.67362			KTB39+32	4.56343	5.05131	7.43383			KTB39+32	6.45797	5.11294	22.0961
	KTB39+40	5.86169	6.26512	4.73881			KTB39+40	5.51176	7.23537	8.73555			KTB39+40	8.10604	7.3752	9.80098
	KTB39+42	3.77149	4.3984	4.49962			KTB39+42	3.90262	6.63798	13.7863			KTB39+42	3.58755	3.79632	4.194

## Sheet: Figure 8
Figure 8c							Figure 8e
			CD49f+/EpCAMhigh	CD49f+/EpCAMmed	CD49f+/EpCAMlow					CD49f+/EpCAM+ cells in Tom+ population
	KTB34	Data 1	19.7	61	13.4
		Data 2	13.1	66.5	12.7			KTB40	Data 1	0.51
		Data 3	20.3	65.8	8.97				Data 2	0.35
									Data 3	0.84
	KTB40+34	Data 1	1.32	53	39.7
		Data 2	0.82	53.8	38.2			KTB40+34	Data 1	7.67
		Data 3	1.45	58.5	32.5				Data 2	6.24
									Data 3	6.73
	KTB42+34	Data 1	0.89	41.7	50.7
		Data 2	1.1	53.9	37.7			KTB40+39	Data 1	6.04
		Data 3	0.9	43.5	46.7				Data 2	4.07
									Data 3	5.32
	KTB39	Data 1	20.6	64.6	7.19
		Data 2	22	64.8	4.51			KTB42	Data 1	1.61
		Data 3	21.9	65.8	5.38				Data 2	0.4
									Data 3	1.12
	KTB40+39	Data 1	5.47	70	16.5
		Data 2	3.46	78.2	11			KTB42+34	Data 1	8.1
		Data 3	5.38	74.8	11.6				Data 2	9.87
									Data 3	8.72
	KTB42+39	Data 1	3.81	64.8	22.4
		Data 2	3.87	75.3	11.9			KTB42+39	Data 1	6.65
		Data 3	4.42	72.4	13.1				Data 2	4.65
									Data 3	6.21
Figure 8f
N1
N2
N3

## Sheet: Figure 9
Figure 9c,d			Race is self-reported.
type	Case_Number	Path_Score	Positivity	Race	H-score
Normal	K102428	Neg	0.0168613	Caucasian
Normal	K102432	Neg	0.0362795	Caucasian
Normal	K102475	Neg	0.0144998	Caucasian
Normal	K102490	Neg	0.00938829	Caucasian
Normal	K102500	Neg	0.0162956	Caucasian
Normal	K102518	Neg	0.0159376	Caucasian
Normal	K102522	Neg	0.0113891	Caucasian
Normal	K102546	Neg	0.0234321	Caucasian
Normal	K102561	Neg	0.0110878	Caucasian
Normal	K102572	Neg	0.00645708	Caucasian
Normal	K102573	Neg	0.0154299	Caucasian
Normal	K102602	Neg	0.101628	Caucasian
Normal	K102626	Neg	0.00833222	Caucasian
Normal	K102639	Neg	0.034993	Caucasian
Normal	K102664	+/-	0.0736818	Caucasian
Normal	K102664	Neg	0.00934513	Caucasian
Normal	K104182	Neg	0.0136421	Caucasian
Normal	K104193	Neg	0.0303855	Caucasian
Normal	K104193	Neg	0.0145763	Caucasian
Normal	K104249	Neg	0.0404625	Caucasian
Normal	K104337	+/-	0.0503862	African American
Normal	K104342	Neg	0.0190258	Caucasian
Normal	K104363	Neg	0.0309494	Caucasian
Normal	K104364	Neg	0.0132965	Caucasian
Normal	K104377	Neg	0.0400338	Caucasian
Normal	K104420	Neg	0.0242627	Caucasian
Normal	K104514	Neg	0.00511743	Caucasian
Normal	K104516	+/-	0.0853563	Caucasian
Normal	K104529	Neg	0.0414063	Caucasian
Normal	K104555	Neg	0.0363441	Caucasian
Normal	K104567	Neg	0.0293771	Caucasian
Normal	K104651	Neg	0.00732346	Caucasian
Normal	K104667	1	0.178295	Caucasian
Normal	K104668	Neg	0.0183436	Caucasian
Normal	K104677	Neg	0.0109107	Caucasian
Normal	K104687	Neg	0.00954804	Caucasian
Normal	K104710	Neg	0.0152764	Caucasian
Normal	K104712	Neg	0.0101605	Caucasian
Normal	K104713	1	0.0953021	Caucasian
Normal	K104713	Neg	0.011574	Caucasian
Normal	K104731	Neg	0.0107959	Caucasian
Normal	K104736	Neg	0.0477365	Caucasian
Normal	K104740	Neg	0.0131813	Caucasian
Normal	K104744	Neg	0.0227914	Caucasian
Normal	K104751	Neg	0.0152848	Caucasian
Normal	K104763	Neg	0.0130456	Caucasian
Normal	K104765	Neg	0.0187129	Caucasian
Normal	K104766	Neg	0.00842283	Caucasian
Normal	K104772	Neg	0.0146088	Caucasian
Normal	K104776	Neg	0.00436276	Caucasian
Normal	K104796	+/-	0.0645373	Caucasian
Normal	K104796	Neg	0.00839976	Caucasian
Normal	K104808	Neg	0.0131112	Caucasian
Normal	K104841	Neg	0.0195744	Caucasian
Normal	K104890	Neg	0.0365288	African American
Normal	K104890	Neg	0.0100627	Caucasian
Normal	K104900	Neg	0.00552368	Caucasian
Normal	K104910	Neg	0.0271489	Caucasian
Normal	K104912	Neg	0.00979212	Caucasian
Normal	K104923	Neg	0.00665355	Caucasian
Normal	K104926	Neg	0.0132687	Caucasian
Normal	K105004	Neg	0.00744411	Caucasian
Normal	K105014	Neg	0.0180394	Caucasian
Normal	K105020	Neg	0.00683636	Caucasian
Normal	K105076	Neg	0.0417162	Caucasian
Normal	K105078	Neg	0.00764101	Caucasian
Normal	K105116	Neg	0.00465459	Caucasian
Normal	K105138	Neg	0.00404	Caucasian
Normal	K105146	Neg	0.0310735	Caucasian
Normal	K105146	Neg	0.0142191	Caucasian
Normal	K105150	Neg	0.0299275	Caucasian
Normal	K105150	Neg	0.0174783	Caucasian
Normal	K105166	Neg	0.0349375	African American
Normal	K105282	Neg	0.00739821	Caucasian
Normal	K105300	+/-	0.0578718	African American
Normal	K105302	Neg	0.0250947	Caucasian
Normal	K105314	Neg	0.0199919	Caucasian
Normal	K105364	+/-	0.0449729	African American
Normal	K105364	Neg	0.00947911	Caucasian
Normal	K105379	Neg	0.0289388	African American
Normal	K105381	Neg	0.0223702	African American
Normal	K105384	+/-	0.0735309	African American
Normal	K105392	Neg	0.0304404	African American
Normal	K105477	Neg	0.0374945	African American
Normal	K105482	Neg	0.0116345	Caucasian
Normal	K105513	Neg	0.00203297	Caucasian
Normal	K105534	Neg	0.0252233	African American
Normal	K105551	+/-	0.0615853	African American
Normal	K105567	Neg	0.0302215	Caucasian
Normal	K105572	Neg	0.0131375	Caucasian
Normal	K105617	Neg	0.00961771	Caucasian
Normal	K105633	Neg	0.00757996	Caucasian
Normal	K105643	Neg	0.0116764	Caucasian
Normal	K105673	Neg	0.0112026	Caucasian
Normal	K105686	Neg	0.0176699	African American
Normal	K105686	Neg	0.0312094	Caucasian
Normal	K105688	Neg	0.00841667	Caucasian
Normal	K105692	Neg	0.00967852	Caucasian
Normal	K105697	Neg	0.0151173	Caucasian
Normal	K105704	Neg	0.0329126	Caucasian
Normal	K105726	Neg	0.0356124	Caucasian
Normal	K105738	Neg	0.0273157	African American
Normal	K105738	Neg	0.0343473	Caucasian
Normal	K105755	Neg	0.0112421	Caucasian
Normal	K105814	Neg	0.0249928	Caucasian
Normal	K105830	Neg	0.0326436	Caucasian
Normal	K105830	Neg	0.00756122	Caucasian
Normal	K105861	Neg	0.0218976	Caucasian
Normal	K105863	Neg	0.0185972	Caucasian
Normal	K105870	Neg	0.0266024	African American
Normal	K105874	Neg	0.0472598	Caucasian
Normal	K105886	Neg	0.04941	Caucasian
Normal	K105897	Neg	0.0367612	Caucasian
Normal	K105898	Neg	0.0356037	Caucasian
Normal	K105913	Neg	0.023005	African American
Normal	K105914	Neg	0.0102402	Caucasian
Normal	K105937	Neg	0.0103911	Caucasian
Normal	K105970	Neg	0.00482999	Caucasian
Normal	K105987	Neg	0.0169791	Caucasian
Normal	K105994	Neg	0.0371233	Caucasian
Normal	K105994	Neg	0.0182641	Caucasian
Normal	K106000	Neg	0.0132928	Caucasian
Normal	K106005	Neg	0.0187259	Caucasian
Normal	K106091	Neg	0.00308709	Caucasian
Normal	K106094	Neg	0.0128414	Caucasian
Normal	K106107	Neg	0.00685785	Caucasian
Normal	K106134	Neg	0.00887463	Caucasian
Normal	K106143	Neg	0.0339514	African American
Normal	K106162	Neg	0.0210469	African American
Normal	K106162	Neg	0.0320407	Caucasian
Normal	K106165	Neg	0.0318567	African American
Normal	K106202	Neg	0.0412835	Caucasian
Normal	K106234	Neg	0.0119221	Caucasian
Normal	K106275	Neg	0.0310713	African American
Normal	K106291	Neg	0.0254578	Caucasian
Normal	K106301	Neg	0.0280607	Caucasian
Normal	K106378	+/-	0.0507116	African American
Normal	K106432	+/-	0.00783767	Caucasian
Normal	K106455	Neg	0.0132703	Caucasian
Normal	K106481	Neg	0.01743	African American
Normal	K106522	Neg	0.0130454	Caucasian
Normal	K106525	Neg	0.0361763	Caucasian
Normal	K106563	Neg	0.0235763	Caucasian
Normal	K106578	Neg	0.0108341	Caucasian
Normal	K106591	Neg	0.0075282	Caucasian
Normal	K106607	Neg	0.00563375	Caucasian
Normal	K106662	Neg	0.011533	Caucasian
Normal	K106713	Neg	0.0227212	Caucasian
Normal	K106725	Neg	0.0100645	Caucasian
Normal	K106788	Neg	0.0195039	African American
Normal	K106955	Neg	0.0125897	Caucasian
Normal	K106988	1	0.156958	Caucasian
Normal	K107044	Neg	0.0363735	Caucasian
Normal	K107069	Neg	0.0141366	Caucasian
Normal	K107142	Neg	0.0370188	Caucasian
Normal	K107170	Neg	0.100506	Caucasian
Normal	K107176	1	0.0961474	Caucasian
Normal	K107176	Neg	0.0302798	Caucasian
Normal	K107198	Neg	0.0242974	African American
Normal	K107234	Neg	0.0113937	African American
Normal	K107264	Neg	0.044107	Caucasian
Normal	K107320	Neg	0.0219431	African American
Normal	K107339	Neg	0.0190199	Caucasian
Normal	K107380	Neg	0.0229057	Caucasian
Normal	K107381	Neg	0.0333655	Caucasian
Normal	K107398	Neg	0.0143168	Caucasian
Normal	K107410	Neg	0.0125321	Caucasian
Normal	K107480	Neg	0.0214807	Caucasian
Normal	K107509	Neg	0.0236271	Caucasian
Normal	K107509	Neg	0.0246285	Caucasian
Normal	K107545	Neg	0.0153697	Caucasian
Normal	K107564	Neg	0.0190309	African American
Normal	K107564	Neg	0.0180369	Caucasian
Normal	K107628	Neg	0.0179298	African American
Normal	K107632	Neg	0.0181062	Caucasian
Normal	K107663	Neg	0.0451012	Caucasian
Normal	K107713	Neg	0.00616537	Caucasian
Normal	K107886	+/-	0.0784095	Caucasian
Normal	K107931	Neg	0.017154	Caucasian
Normal	K107990	Neg	0.00811877	African American
Normal	K108003	Neg	0.00714998	Caucasian
Normal	K108017	Neg	0.0259626	Caucasian
Normal	K108017	Neg	0.00380571	Caucasian
Normal	K108023	Neg	0.0608191	Caucasian
Normal	K108029	Neg	0.0220115	Caucasian
Normal	K108035	Neg	0.004256	Caucasian
Normal	K108052	Neg	0.00884741	Caucasian
Normal	K108064	Neg	0.0239868	Caucasian
Normal	K108072	Neg	0.0103569	Caucasian
Normal	K108158	+/-	0.0671277	Caucasian
Normal	K108206	Neg	0.00945439	Caucasian
Normal	K108310	Neg	0.00305521	Caucasian
Normal	K108436	Neg	0.0139914	Caucasian
Normal	K108481	Neg	0.0254738	Caucasian
Normal	K108518	Neg	0.0143717	Caucasian
Normal	K108527	Neg	0.0211048	Caucasian
Normal	K108533	Neg	0.00815179	Caucasian
Normal	K108544	+/-	0.0655216	Caucasian
Normal	K108561	Neg	0.00601409	Caucasian
Normal	K108582	Neg	0.0106146	Caucasian
Normal	K108657	Neg	0.00546146	Caucasian
Normal	K108669	Neg	0.0127739	Caucasian
Normal	K108700	Neg	0.0231281	Caucasian
Normal	K108712	Neg	0.00655977	Caucasian
Tumor Adjacent	MH0109-12B	Neg	0.0348301	African American
Tumor	MH0110-06	Neg		African American	5.19717
Tumor	MH0110-06	Neg	0.0109199	African American	1.43124
Tumor	MH0110-17	Neg	0.0296747	African American	4.94243
Tumor Adjacent	MH0110-17B	Neg	0.0148139	African American
Tumor Adjacent	MH0110-17B	Neg	0.00988574	African American
Tumor	MH0111-50	Neg	0.0174355	African American	2.99931
Tumor	MH0111-50	+/-	0.0667307	African American	13.432
Tumor	MH0204-14	Neg	0.0121554	Caucasian	1.39475
Tumor	MH0204-14	Neg	0.0176197	Caucasian	2.01437
Tumor Adjacent	MH0204-14B	Neg	0.0424094	Caucasian
Tumor Adjacent	MH0204-14B	neg	0.0380427	Caucasian
Tumor	MH0206-47	Neg	0.0233165	African American	3.64334
Tumor	MH0206-47	Neg	0.0252262	African American	3.73673
Tumor Adjacent	MH0206-47B	3	0.294482	African American	67.9268
Tumor	MH0210-11	3		African American	52.3757
Tumor	MH0210-11	3	0.336742	African American	56.804
Tumor Adjacent	MH0210-11B	+/-	0.0498174	African American
Tumor	MH0210-15	Neg	0.0139404	African American	2.29853
Tumor	MH0210-15	Neg	0.0112702	African American	1.71785
Tumor Adjacent	MH0210-15B	Neg	0.0236525	African American
Tumor Adjacent	MH0210-15B	Neg	0.0414867	African American
Tumor	MH0301-14	Neg	0.0330717	African American	5.45926
Tumor	MH0301-38	Neg	0.01871	Caucasian
Tumor	MH0301-38	Neg	0.0222382	Caucasian
Tumor	MH0302-37	Neg	0.0131376	African American
Tumor	MH0302-37	Neg	0.0122157	African American	1.49287
Tumor Adjacent	MH0302-37B	+/-	0.0501922	African American
Tumor Adjacent	MH0303-54B	Neg	0.0173728	African American
Tumor	MH0304-05	1	0.115974	African American	20.9767
Tumor	MH0304-05	2	0.286645	African American	56.8264
Tumor Adjacent	MH0304-05B	Neg	0.0378049	African American
Tumor	MH0304-42	Neg	0.0246049	Caucasian	4.12773
Tumor	MH0304-42	Neg	0.0152959	Caucasian	2.3917
Tumor Adjacent	MH0304-42B	Neg	0.0128613	Caucasian	1.49804
Tumor Adjacent	MH0304-42B	Neg	0.0148503	Caucasian	1.71669
Tumor	MH0409-06	Neg	0.00599266	African American	0.78754
Tumor	MH0409-06	Neg	0.00813035	African American	1.07752
Tumor	MH0409-23 #2	Neg	0.00519465	Caucasian	0.67478
Tumor	MH0409-23 #2	Neg	0.00886884	Caucasian	1.05681
Tumor	SPLEEN	Torn		African American	3.22197
Tumor	UH0110-52	neg	0.00629251	Caucasian
Tumor	UH0110-52	neg	0.0118971	Caucasian
Tumor Adjacent	UH0110-52B	neg	0.0249901	Caucasian
Tumor Adjacent	UH0110-52B	neg	0.0236817	Caucasian
Tumor	UH0207-40	neg	0.0247771	Caucasian	3.74898
Tumor	UH0207-40	neg	0.0194691	Caucasian	3.05118
Tumor Adjacent	UH0207-40B	neg	0.0152749	Caucasian
Tumor Adjacent	UH0207-40B	neg	0.00943797	Caucasian
Tumor	UH0208-36	neg	0.00997667	Caucasian
Tumor	UH0208-36	neg	0.0134418	Caucasian
Tumor Adjacent	UH0208-36B	neg	0.0265871	Caucasian
Tumor Adjacent	UH0208-36B	neg	0.0292334	Caucasian
Tumor	UH0210-26	Neg	0.00718172	African American	0.888902
Tumor	UH0210-26	Neg	0.010527	African American	1.29303
Tumor Adjacent	UH0210-26B	Neg	0.0354222	African American	4.78755
Tumor	UH0210-45	Neg	0.0125953	African American	1.5431
Tumor	UH0210-45	Neg	0.00708955	African American	0.836257
Tumor	UH0302-15	Neg	0.0382826	African American
Tumor	UH0302-15	Neg	0.0119198	African American
Tumor Adjacent	UH0302-15B	Neg	0.0225627	African American
Tumor Adjacent	UH0302-15B	Neg	0.019479	African American
Tumor	UH0303-18	Neg	0.021929	African American
Tumor	UH0303-18	Neg	0.0237658	African American
Tumor Adjacent	UH0303-18B	Neg	0.0310231	African American
Tumor Adjacent	UH0303-18B	Neg	0.0438245	African American
Tumor	UH0306-47	neg	0.00487515	Caucasian	0.561133
Tumor	UH0306-47	neg	0.00694865	Caucasian	0.799561
Tumor Adjacent	UH0306-47B	neg	0.0180195	Caucasian
Tumor	UH0309-55	neg	0.00671729	Caucasian	1.11387
Tumor	UH0309-55	neg	0.0197582	Caucasian	3.35702
Tumor Adjacent	UH0309-55B	neg	0.0324817	Caucasian
Tumor Adjacent	UH0309-55B	neg	0.029878	Caucasian
Tumor	UH0311-07	neg	0.0045254	Caucasian	0.663613
Tumor	UH0311-07	neg	0.0105067	Caucasian	1.47807
Tumor Adjacent	UH0311-07B	neg	0.0247779	Caucasian
Tumor	UH0408-32	Neg	0.0134347	African American
Tumor	UH0408-32	Neg	0.017487	African American
Tumor	UH0504-30	neg	0.009965	Caucasian	1.26205
Tumor	UH0504-30	neg	0.0103747	Caucasian	1.24013
Tumor	UH0507-68	neg	0.00457313	Caucasian	0.689597
Tumor	UH0507-68	neg	0.00563864	Caucasian	0.742046
Tumor Adjacent	UH0507-68B	neg	0.0241859	Caucasian
Tumor Adjacent	UH0507-68B	neg	0.0142903	Caucasian
Tumor	UH0508-95	Neg	0.00322286	African American	0.369314
Tumor	UH0508-95	Neg	0.0101902	African American	2.26434
Tumor Adjacent	UH0509-74B	Neg	0.0131521	African American
Tumor Adjacent	UH0509-74B	Neg	0.00876885	African American
Tumor	UH0511-29	Neg	0.021333	African American	2.60729
Tumor	UH0512-56 #1	neg	0.0141724	Caucasian	1.60018
Tumor	UH0512-56 #1	neg	0.014982	Caucasian	1.83877
Tumor Adjacent	UH0512-56B	neg	0.0231955	Caucasian
Tumor Adjacent	UH0512-56B	neg	0.0452921	Caucasian
Tumor	UH0601-44 #2	Neg	0.00925912	African American	1.1519
Tumor Adjacent	UH0601-44B	Neg	0.0176299	African American
Tumor Adjacent	UH0601-44B	+/-	0.0508057	African American	6.67781
Tumor	UH0601-82	neg	0.00166067	Caucasian	0.195745
Tumor	UH0601-82	neg	0.00387614	Caucasian	0.462193
Tumor Adjacent	UH0601-82B	neg	0.0409968	Caucasian
Tumor	UH0602-64	Neg	0.0179592	African American	2.74446
Tumor	UH0602-64	Neg	0.00744426	African American	0.894768
Tumor	UH0603-48 #1	neg	0.0137358	Caucasian	1.53131
Tumor	UH0603-48 #1	neg	0.0106277	Caucasian	1.18555
Tumor Adjacent	UH0603-48B	neg	0.0301316	Caucasian
Tumor	UH0607-25	neg	0.00210664	Caucasian	0.258038
Tumor	UH0607-25	neg	0.00561797	Caucasian	0.63882
Tumor Adjacent	UH0607-25B	neg	0.0234546	Caucasian
Tumor	UH0608-20 #2	neg	0.018231	Caucasian	2.15588
Tumor	UH0608-20 #2	neg	0.0189828	Caucasian	2.28857
Tumor Adjacent	UH0608-20B	neg	0.0258299	Caucasian
Tumor	UH0705-82 #1	neg	0.00447767	Caucasian	0.671188
Tumor	UH0705-82 #1	neg	0.0182829	Caucasian
Tumor Adjacent	UH0705-82B	neg	0.0213206	Caucasian
Tumor	UH0706-12 #2	neg	0.00395275	Caucasian	0.533119
Tumor	UH0706-12 #2	neg	0.00367752	Caucasian	0.449185
Tumor	UH0708-65 #1	neg	0.00261373	Caucasian	0.290375
Tumor	UH0708-65 #1	neg	0.00514502	Caucasian	0.657866
Tumor	UH0805-68	Neg	0.0138536	African American	1.78227
Tumor Adjacent	UH0805-68B	Neg	0.0313431	African American
Tumor Adjacent	UH0808-09B	Neg	0.0191865	African American
Tumor	UH0903-48 #1	Neg	0.0314165	African American	4.97476
Tumor	UH0903-48 #1	Neg	0.0174929	African American
Tumor	UH0906-63 #1	Neg	0.00764807	Caucasian	0.864099
Tumor	UH0906-63 #1	Neg	0.00828981	Caucasian	0.937487
Tumor	UH0910-49	Neg	0.0297833	Caucasian
Tumor	UH0910-49	Neg	0.0195476	Caucasian
Tumor Adjacent	UH0910-49B	Neg	0.0319538	Caucasian
Tumor Adjacent	UH0910-49B	Neg	0.0290813	Caucasian
Tumor	UH0910-58 #1	Neg	0.00907538	Caucasian
Tumor	UH0910-58 #1	Neg	0.0150671	Caucasian
Tumor Adjacent	UH0910-58B	Neg	0.0341926	Caucasian
Tumor	UH1001-37 #1	Neg	0.0134374	Caucasian
Tumor	UH1001-37 #1	Neg	0.00971263	Caucasian
Tumor Adjacent	UH1001-37B	Neg	0.0435214	Caucasian
Tumor	UH1008-45	neg	0.0111397	Caucasian	1.34795
Tumor	UH1008-45 #2	neg	0.00863846	Caucasian	0.979303
Tumor Adjacent	UH1008-45B	neg	0.0254306	Caucasian
Tumor Adjacent	UH1008-45B	neg	0.0125903	Caucasian
Tumor	UH1009-30 #1	Neg	0.0198114	Caucasian	2.72296
Tumor	UH1009-30 #1	Neg	0.00786456	Caucasian	1.01848
Tumor Adjacent	UH1009-30B	Neg	0.0342541	Caucasian
Tumor Adjacent	UH1009-30B	Neg	0.021473	Caucasian
Tumor	UH1011-01	1	0.0703445	Caucasian	12.2621
Tumor	UH1011-01	1	0.116665	Caucasian	20.9551
Tumor	UH1011-34	Neg	0.00830016	Caucasian
Tumor	UH1011-34	Neg	0.00726143	Caucasian
Tumor Adjacent	UH1011-34B	Neg	0.0244715	Caucasian
Tumor Adjacent	UH1011-34B	Neg	0.0175823	Caucasian
Tumor	UH1011-62	+/-	0.0573532	Caucasian	9.3502
Tumor	UH1011-62	+/-	0.0899334	Caucasian	14.4253
Tumor Adjacent	UH1011-62B	Neg	0.0132285	Caucasian
Tumor Adjacent	UH1011-62B		0.0116697	Caucasian
Tumor	UH1012-45 #2	Neg	0.00694431	African American	0.872519
Tumor	UH1012-45 #2	Neg	0.00407266	African American	0.466666
Tumor Adjacent	UH1012-45B	Neg	0.0278795	African American
Tumor Adjacent	UH1012-45B	Neg	0.0388378	African American
Tumor	UH1103-34 #2	Neg	0.0159205	African American	3.17252
Tumor	UH1103-34 #2	Neg	0.00868547	African American	1.16239
Tumor Adjacent	UH1103-34B	Neg	0.0140542	African American
Tumor Adjacent	UH1103-34B	Neg	0.0182623	African American
Tumor	UH1103-48	Neg	0.0286584	African American
Tumor	UH1103-52	Neg	0.0114939	Caucasian	1.59935
Tumor	UH1103-52	Neg	0.0217644	Caucasian	3.37952
Tumor Adjacent	UH1103-52B	Neg	0.0188675	Caucasian
Tumor	UH1106-15	Neg	0.0134931	African American	2.15818
Tumor Adjacent	UH1106-15B	Neg	0.0198228	African American
Tumor Adjacent	UH1106-15B	Neg	0.0180183	African American
Tumor	UH1109-64 #2	Neg	0.00617533	Caucasian	0.715898
Tumor	UH1109-64 #2	Neg	0.00638047	Caucasian	0.74503
Tumor Adjacent	UH1109-64B	Neg	0.027442	Caucasian
Tumor Adjacent	UH1109-64B	Neg	0.0284069	Caucasian
Tumor	UH1110-34 #1	Neg	0.0171698	Caucasian	1.9612
Tumor	UH1110-34 #1	Neg	0.0133811	Caucasian	1.50278
Tumor Adjacent	UH1110-34B	Neg	0.0156669	Caucasian
Tumor Adjacent	UH1110-34B	Neg	0.0199486	Caucasian
Tumor Adjacent	UH1206-52B	Neg	0.081426	African American
Tumor	UH1211-10	Neg	0.00368794	Caucasian	0.466914
Tumor	UH1211-10	Neg	0.0053045	Caucasian	0.732144
Tumor Adjacent	UH1211-10B	Neg	0.0244018	Caucasian
Tumor Adjacent	UH1211-10B	Neg	0.0233984	Caucasian
Tumor	UH1211-39 #2	Neg	0.0232217	Caucasian	2.71095
Tumor	UH1211-39 #2	Neg	0.0172443	Caucasian	1.95692
Tumor Adjacent	UH1211-39B	Neg	0.0395429	Caucasian
Tumor Adjacent	UH1211-39B	Neg	0.0357807	Caucasian
Tumor	UH1306-67	Neg	0.026279	Caucasian	4.50298
Tumor	UH1307-16 #1	Neg	0.0143125	Caucasian	1.64243
Tumor	UH1307-16 #1	Neg	0.0109732	Caucasian	1.24392
Tumor	UH1308-15	neg	0.0113365	African American	1.76753
Tumor Adjacent	UH1308-15B	neg	0.0428074	African American
Tumor Adjacent	UH1308-15B	neg	0.0215861	African American
Tumor	UH1308-76	Neg	0.00883913	African American	1.40747
Tumor	UH1308-76	Neg	0.0114561	African American	1.42163
Tumor	UH1309-19 #1	Neg	0.0062137	Caucasian
Tumor	UH1309-19 #1	Neg	0.0147161	Caucasian
Tumor	UH1311-66 #1	Neg	0.00481782	Caucasian	0.570762
Tumor	UH1311-66 #1	Neg	0.0069859	Caucasian	0.826878
Tumor Adjacent	UH1311-66B	Neg	0.0152013	Caucasian
Tumor Adjacent	UH1311-66B	Neg	0.0223733	Caucasian
Tumor	UH1402-17 #2	Neg	0.0100117	African American	1.19616
Tumor	UH1402-17 #2	Neg	0.0162037	African American	1.77106
Tumor	UH1505-20	Neg	0.0284086	African American
Tumor	UH1505-20	1	0.0892077	African American	14.2411
Tumor Adjacent	UH1505-20B	Neg	0.032397	African American
Tumor	UH1506-61	Neg	0.0235619	Caucasian
Tumor	UH1506-61	neg	0.0083793	Caucasian	1.01748
Tumor Adjacent	UH1506-61B	neg	0.0230925	Caucasian
Tumor Adjacent	UH1506-61B	Neg	0.0370973	Caucasian
Tumor Adjacent	UH1507-26B	Neg	0.0214512	African American
Tumor Adjacent	UH1507-26B	Neg	0.0172112	African American
Tumor	UH1507-49	Neg	0.00829221	Caucasian	0.961459
Tumor	UH1507-49	Neg	0.00572891	Caucasian	0.677704
Tumor Adjacent	UH1507-49B	Neg	0.0483919	Caucasian
Tumor Adjacent	UH1507-49B	Neg	0.0188638	Caucasian
Tumor	UH1605-13	Neg	0.0452988	Caucasian
Tumor	UH1605-13	Neg	0.0424009	Caucasian
Tumor Adjacent	UH1605-13B	Neg	0.0170677	Caucasian
Tumor Adjacent	UH1605-13B	neg	0.0174917	Caucasian
Tumor	UH1609-20	1	0.108554	African American	16.3227
Tumor Adjacent	UH1609-20B	Neg	0.0182591	African American
Tumor Adjacent	UH1609-20B	Neg	0.0126516	African American
Tumor	UH1702-19	Neg	0.0219583	African American	3.32059
Tumor	UH1702-19	+/-	0.0132886	African American	2.00845
Tumor Adjacent	UH1702-19B	Neg	0.0276982	African American
Tumor Adjacent	UH1702-19B	Neg	0.0322777	African American

## Sheet: Figure S1
Figure S1a		Race is self-reported.										Figure S1c						Figure S1e
														PROCR+/EpCAM- cells						ZEB1 expression
KTB numbers given in lab	#missing	Africa	America	Central/South Asia	East Asia	Europe	Middle Est	Oceania	Self-report race on KTB questionnaire
														KTB104	KTB106	KTB109181				KTB34	KTB39	KTB104	KTB106	KTB109181
KTB104		0.516	0.013	0.1	0.013	0.272	0.078	0.008	African-American				Data 1	98.9	98.2	97.5			Data 1	3.11889	1	486.402	794.463	767.98
KTB109181		0.892	0.003	0.014	0.006	0.035	0.045	0.004	African-American
													Data 2	97.8	97.4	98.9			Data 2	26.6201	8.44716	805.882	835.829	1035.22
													Data 3	98.7	98.4	98.9			Data 3	26.6201	8.44716	465.63	809.852	738.441
Figure S1g							Figure S1h						Figure S1i
		PDGFRα+ cells							PDGFRα level					PDGFRβ level
		KTB104	KTB106	KTB109181					Epithelial cells	KTB40	KTB42				Epithelial cells	KTB40	KTB42
	Data 1	94	89	81.1				Data 1	0	6586	9561			Data 1	0	4211	13723
	Data 2	94.1	95.1	92.1				Data 2	0	7171	10316			Data 2	0	4455	13319
	Data 3	76.6	82.8	70.1				Data 3	0	265	12494			Data 3	0	4426	17453

[truncated: 11 more sheets: Figure S2, Figure S3, Figure S4, Figure S5, Figure S6, Figure S7, Figure S8, Figure S9, Figure 10, Figure S11, Figure S12]
